# Supplementary material for: 3-Benzyl-9-phenyl-2-tosyl-2,3,3a,4,9,9a-hexa­hydro-1H-pyrrolo[3,4-b]quinoline
Source: Acta Crystallogr Sect E Struct Rep Online. 2009 Oct 31;65(Pt 11):o2923. doi: 10.1107/S1600536809044547 (PMC2971326; doi:10.1107/S1600536809044547)
Supplement: Supplementary file 2 [file e-65-o2923-Isup2.hkl]

# 
# h,k,l, Fc-squared, Fo-squared, sigma(Fo-squared) and status flag 
# 
data_I
_shelx_title ' jgi1_0m in P-1 (100K)' 
_shelx_refln_list_code          4 
_shelx_F_calc_maximum      179.69 
_exptl_crystal_F_000       524.00 
_reflns_d_resolution_high  0.7331 
 
loop_ 
 _symmetry_equiv_pos_as_xyz 
 'x, y, z' 
 '-x, -y, -z' 
 
_cell_length_a    10.9521 
_cell_length_b    11.2563 
_cell_length_c    12.5132 
_cell_angle_alpha 100.930 
_cell_angle_beta  108.577 
_cell_angle_gamma 114.539 
 
_shelx_F_squared_multiplier     1.000 
 
loop_ 
 _refln_index_h 
 _refln_index_k 
 _refln_index_l 
 _refln_F_squared_calc 
 _refln_F_squared_meas 
 _refln_F_squared_sigma 
 _refln_observed_status 
   1   0   0      155.41      161.89      4.54 o 
   2   0   0        8.75        4.68      1.11 o 
   3   0   0      222.73      218.46      4.44 o 
   4   0   0     1479.60     1519.01     13.83 o 
   5   0   0      437.65      543.66      6.46 o 
   6   0   0      198.02      218.00      4.36 o 
   7   0   0      307.63      302.40      6.36 o 
   8   0   0      625.58      567.73     10.89 o 
   9   0   0      123.88      116.19      9.82 o 
  10   0   0       15.42       13.25      4.48 o 
  11   0   0      134.17      142.33     12.07 o 
  12   0   0       20.31       30.01     31.82 o 
 -12   1   0        0.16        9.45     13.19 o 
 -11   1   0        0.76        8.04      5.45 o 
 -10   1   0        0.05       -3.61      4.39 o 
  -9   1   0       97.35       93.64      5.23 o 
  -8   1   0       10.42        3.98      2.92 o 
  -7   1   0       71.21       73.24      3.41 o 
  -6   1   0     1140.13     1268.86     13.50 o 
  -5   1   0      287.62      340.90      5.95 o 
  -4   1   0      405.75      420.63     10.26 o 
  -3   1   0      478.96      452.25      8.01 o 
  -2   1   0     8173.02     8295.08     87.57 o 
  -1   1   0     1392.46     1384.43     54.42 o 
   0   1   0      346.52      359.01      5.64 o 
   1   1   0     3675.69     3787.38     38.27 o 
   2   1   0     1833.53     1778.80     16.62 o 
   3   1   0      265.50      266.97      4.00 o 
   4   1   0      560.04      569.32      6.98 o 
   5   1   0      110.93      123.51      3.15 o 
   6   1   0      790.16      738.28      8.91 o 
   7   1   0      198.79      193.23      6.03 o 
   8   1   0      382.83      345.67      8.21 o 
   9   1   0      199.16      195.25      8.53 o 
  10   1   0       41.85       51.84      6.11 o 
  11   1   0        0.12       -3.16     22.90 o 
 -13   2   0        0.83       10.86      7.83 o 
 -12   2   0       79.35       88.63     16.73 o 
 -11   2   0      166.41      161.36      8.70 o 
 -10   2   0      151.61      159.43      8.75 o 
  -9   2   0      138.73      131.59      7.61 o 
  -8   2   0       72.26       75.77      4.46 o 
  -7   2   0       82.43       87.68      6.64 o 
  -6   2   0      898.38      928.79     11.51 o 
  -5   2   0       52.84       66.78      3.07 o 
  -4   2   0      149.49      134.91      2.62 o 
  -3   2   0      211.71      189.97      5.91 o 
  -2   2   0     4074.10     4139.84     43.77 o 
  -1   2   0     4098.10     4314.66     69.00 o 
   0   2   0      808.63      845.41     10.14 o 
   1   2   0      499.73      468.53      5.90 o 
   2   2   0       86.30       74.35      2.25 o 
   3   2   0      475.70      477.54      6.67 o 
   4   2   0        1.55        2.83      1.45 o 
   5   2   0      154.27      156.04      4.38 o 
   6   2   0      201.50      193.31      5.45 o 
   7   2   0      249.26      259.16      6.59 o 
   8   2   0       12.55        9.95      4.84 o 
   9   2   0       27.91       34.22      6.18 o 
  10   2   0       22.24       37.00     10.02 o 
  11   2   0      101.60       96.28     20.37 o 
 -13   3   0       35.94       40.00     10.02 o 
 -12   3   0      147.15      142.76     12.74 o 
 -11   3   0        2.70        7.55      5.01 o 
 -10   3   0       40.82       43.61      5.63 o 
  -9   3   0      342.46      293.65      9.74 o 
  -8   3   0       41.88       40.54      7.29 o 
  -7   3   0       57.21       49.97      2.61 o 
  -6   3   0      157.73      149.22      7.94 o 
  -5   3   0      880.55      983.83     20.07 o 
  -4   3   0        5.87        3.44      1.59 o 
  -3   3   0      983.28      984.30     10.34 o 
  -2   3   0       37.27       34.11      1.62 o 
  -1   3   0      209.02      215.71      4.09 o 
   0   3   0      548.34      523.95      6.87 o 
   1   3   0     1422.72     1463.07     15.40 o 
   2   3   0      214.32      196.66      3.67 o 
   3   3   0       85.43       92.79      2.93 o 
   4   3   0        4.43       -0.75      1.67 o 
   5   3   0      725.32      693.86      9.78 o 
   6   3   0      444.53      453.49      9.33 o 
   7   3   0       83.58       73.84      5.48 o 
   8   3   0      198.91      220.26      8.86 o 
   9   3   0      148.39      155.86     10.73 o 
  10   3   0        0.74       15.54      7.22 o 
 -13   4   0       18.86       14.52      7.36 o 
 -12   4   0      322.37      310.53     12.10 o 
 -11   4   0      268.58      239.82     10.12 o 
 -10   4   0      263.34      280.55     10.06 o 
  -9   4   0      447.76      454.48     13.56 o 
  -8   4   0     1638.38     1505.27     28.90 o 
  -7   4   0       17.53       17.59      3.03 o 
  -6   4   0       78.85       85.61      4.19 o 
  -5   4   0      245.00      226.81      4.43 o 
  -4   4   0      233.21      239.24      4.17 o 
  -3   4   0       56.10       59.58      1.78 o 
  -2   4   0       44.97       63.85      2.87 o 
  -1   4   0      656.47      614.64      9.18 o 
   0   4   0      239.51      239.65      4.36 o 
   1   4   0      256.27      257.31      4.83 o 
   2   4   0      340.48      334.07      5.78 o 
   3   4   0        6.49        3.79      1.68 o 
   4   4   0       36.65       44.11      3.00 o 
   5   4   0       22.18       14.31      2.82 o 
   6   4   0       80.20       78.18      7.43 o 
   7   4   0      145.76      158.61     15.87 o 
   8   4   0        9.65       -1.39      5.55 o 
   9   4   0       13.46       18.14      7.51 o 
 -13   5   0       22.21       22.79      7.28 o 
 -12   5   0       95.05       81.40      7.58 o 
 -11   5   0        5.52        3.69      4.34 o 
 -10   5   0      159.68      145.14      7.49 o 
  -9   5   0     1105.62     1037.62     19.42 o 
  -8   5   0      195.34      167.17      6.67 o 
  -7   5   0      612.90      581.38     11.60 o 
  -6   5   0        0.62        2.11      1.54 o 
  -5   5   0       38.58       67.78      2.46 o 
  -4   5   0      215.52      216.33      3.52 o 
  -3   5   0       83.28      110.95      2.53 o 
  -2   5   0       52.12       54.87      2.59 o 
  -1   5   0      119.03      120.60      3.52 o 
   0   5   0     1199.46     1338.17     18.71 o 
   1   5   0     2264.50     2348.65     26.27 o 
   2   5   0        3.90        3.63      1.63 o 
   3   5   0       44.94       44.89      3.14 o 
   4   5   0        1.68       -0.42      2.69 o 
   5   5   0      526.27      524.28     13.76 o 
   6   5   0      403.91      392.89     14.51 o 
   7   5   0        1.31        2.05      7.60 o 
   8   5   0       92.30      115.02     11.36 o 
   9   5   0      170.52      166.52     12.37 o 
 -14   6   0      317.48      386.35     20.28 o 
 -13   6   0      129.81      125.81     21.18 o 
 -12   6   0       43.12       53.41      7.50 o 
 -11   6   0      507.24      443.95     12.62 o 
 -10   6   0       30.55       32.49      4.71 o 
  -9   6   0        6.64        2.62      3.42 o 
  -8   6   0        4.80        3.60      2.92 o 
  -7   6   0      644.06      602.51     10.25 o 
  -6   6   0      576.39      584.97      7.66 o 
  -5   6   0       85.28       69.04      2.04 o 
  -4   6   0      679.97      789.94      9.19 o 
  -3   6   0      467.64      499.50      6.57 o 
  -2   6   0      365.63      412.39      6.80 o 
  -1   6   0      661.92      758.66     15.45 o 
   0   6   0      985.62     1072.87     14.79 o 
   1   6   0       50.29       64.01      3.24 o 
   2   6   0       84.08       82.08      3.91 o 
   3   6   0       40.75       41.61      4.23 o 
   4   6   0       29.09       23.99      4.01 o 
   5   6   0      165.28      183.33      8.85 o 
   6   6   0        0.02      -11.67      5.84 o 
   7   6   0       25.92       18.41      7.49 o 
   8   6   0        0.89        6.57      8.03 o 
 -14   7   0       40.41       37.31      7.98 o 
 -13   7   0       83.19       98.78      9.64 o 
 -12   7   0       39.72       36.32      6.69 o 
 -11   7   0       78.48       69.81      7.23 o 
 -10   7   0      234.83      213.57      9.48 o 
  -9   7   0       18.17       17.32      3.75 o 
  -8   7   0      826.45      790.62     17.78 o 
  -7   7   0        8.12        9.97      1.92 o 
  -6   7   0        0.22        1.93      1.10 o 
  -5   7   0       71.65       75.06      2.60 o 
  -4   7   0       66.85       65.95      2.51 o 
  -3   7   0      181.47      230.30      4.63 o 
  -2   7   0        1.83        0.24      1.63 o 
  -1   7   0      215.23      206.27      5.78 o 
   0   7   0      335.12      316.95      7.13 o 
   1   7   0       70.27       76.81      4.33 o 
   2   7   0       11.53        9.31      2.89 o 
   3   7   0      721.89      717.81     14.17 o 
   4   7   0       43.01       35.45      4.56 o 
   5   7   0       72.22       68.96      6.99 o 
   6   7   0       53.85       57.74      8.61 o 
   7   7   0      148.96      153.78     21.01 o 
 -14   8   0      215.24      227.08     15.27 o 
 -13   8   0        0.10        2.55      6.04 o 
 -12   8   0       21.60       14.03      8.22 o 
 -11   8   0       44.79       55.12      6.62 o 
 -10   8   0       59.93       62.44      9.48 o 
  -9   8   0      688.99      651.11     12.62 o 
  -8   8   0      100.70       97.02      5.65 o 
  -7   8   0      144.59      152.18      6.17 o 
  -6   8   0      592.19      579.59      9.27 o 
  -5   8   0        7.42        5.22      1.66 o 
  -4   8   0        4.99        1.65      1.67 o 
  -3   8   0        0.06        0.28      1.81 o 
  -2   8   0       18.66       20.22      3.16 o 
  -1   8   0       25.85       15.53      3.00 o 
   0   8   0        0.57        2.33      2.87 o 
   1   8   0      507.21      490.57     12.72 o 
   2   8   0       19.22       27.19      4.70 o 
   3   8   0        0.06       -0.34      3.63 o 
   4   8   0      155.46      159.22      8.65 o 
   5   8   0        6.29       -1.82      6.30 o 
   6   8   0      131.94      142.80     17.77 o 
 -14   9   0        0.00        4.47      6.60 o 
 -13   9   0        0.10       -0.60      5.03 o 
 -12   9   0       32.74       38.94      6.97 o 
 -11   9   0        2.33        1.21      3.29 o 
 -10   9   0        2.93        5.31      4.09 o 
  -9   9   0      350.69      330.73      9.86 o 
  -8   9   0       18.19        7.35      3.77 o 
  -7   9   0      175.92      146.23      6.21 o 
  -6   9   0        0.43        2.56      2.16 o 
  -5   9   0      176.03      179.26      6.07 o 
  -4   9   0        7.97        6.43      3.88 o 
  -3   9   0      184.09      183.47      6.67 o 
  -2   9   0      304.57      292.98     11.64 o 
  -1   9   0      112.86      108.74      6.07 o 
   0   9   0       96.19       82.58      6.76 o 
   1   9   0       59.76       64.58      5.94 o 
   2   9   0      448.16      429.94     12.92 o 
   3   9   0       13.79       13.26      5.12 o 
   4   9   0       34.24       32.48      8.27 o 
   5   9   0        0.10       -7.28     10.35 o 
 -13  10   0      225.88      227.00      8.82 o 
 -12  10   0       11.55        5.76      4.12 o 
 -11  10   0      290.44      295.31     10.95 o 
 -10  10   0       81.49       83.68      6.07 o 
  -9  10   0       32.23       30.01      4.75 o 
  -8  10   0       66.55       71.85      5.13 o 
  -7  10   0        5.16       11.84      3.50 o 
  -6  10   0        0.42       -1.28      2.63 o 
  -5  10   0      134.39      122.77      5.73 o 
  -4  10   0        0.80        1.58      3.98 o 
  -3  10   0      654.48      630.56     13.76 o 
  -2  10   0        1.86        7.61      3.18 o 
  -1  10   0        7.15        9.67      4.20 o 
   0  10   0        0.97        3.83      4.23 o 
   1  10   0      241.70      230.22      9.79 o 
   2  10   0       19.66       13.75      4.97 o 
   3  10   0        0.95       -5.84      6.03 o 
   4  10   0       94.91       85.46     18.91 o 
 -13  11   0      184.18      188.59      9.38 o 
 -12  11   0      311.73      320.64     11.10 o 
 -11  11   0        2.72       11.34      4.00 o 
 -10  11   0       31.53       48.75      5.15 o 
  -9  11   0      351.93      320.27     14.16 o 
  -8  11   0        3.27       -0.29      2.98 o 
  -7  11   0       35.38       42.27      4.90 o 
  -6  11   0      221.33      212.32     11.64 o 
  -5  11   0      721.97      688.57     18.26 o 
  -4  11   0      295.07      293.44      9.10 o 
  -3  11   0      217.82      192.85      8.83 o 
  -2  11   0      290.55      307.80     11.59 o 
  -1  11   0      112.05      123.60      8.85 o 
   0  11   0        2.13        6.38      6.37 o 
   1  11   0      192.60      202.39     15.97 o 
   2  11   0      631.20      571.54     24.14 o 
   3  11   0       64.49       52.28      9.89 o 
 -13  12   0        1.25        7.62      5.63 o 
 -12  12   0      159.95      183.30      8.98 o 
 -11  12   0       27.62       34.71     11.43 o 
 -10  12   0        0.42        1.06      3.74 o 
  -9  12   0      102.37      106.49      7.60 o 
  -8  12   0        0.02        7.61      3.66 o 
  -7  12   0      127.95      131.21      7.72 o 
  -6  12   0       80.21       84.37      8.53 o 
  -5  12   0       14.11       11.42      5.03 o 
  -4  12   0      383.79      366.69     12.49 o 
  -3  12   0        9.98       13.27      4.52 o 
  -2  12   0        3.25        9.19      5.89 o 
  -1  12   0       25.38       12.75      5.53 o 
   0  12   0      544.75      504.13     17.12 o 
   1  12   0      216.51      201.29     14.28 o 
 -12  13   0        0.40       11.73      8.34 o 
 -11  13   0        1.48       10.01      4.25 o 
 -10  13   0       33.64       38.65      5.50 o 
  -9  13   0       27.37       35.06      5.33 o 
  -8  13   0       10.09       17.07      5.07 o 
  -7  13   0       55.61       49.98      5.73 o 
  -6  13   0      126.53      129.02     10.88 o 
  -5  13   0        2.52        3.30      4.12 o 
  -4  13   0      104.21      123.94     10.46 o 
  -3  13   0       91.82       90.03      8.28 o 
  -2  13   0       95.60       91.35      8.48 o 
  -1  13   0        6.47        6.66      8.32 o 
 -11  14   0       46.24       52.91      5.99 o 
 -10  14   0       69.29      121.82     13.25 o 
  -9  14   0       17.38       18.51      5.15 o 
  -8  14   0       52.01       51.65      7.09 o 
  -7  14   0       43.32       44.38      7.03 o 
  -6  14   0      110.03      111.12      8.35 o 
  -5  14   0       91.73      106.60     14.01 o 
  -4  14   0        1.65       -1.79      4.74 o 
  -3  14   0       72.28       84.01      8.59 o 
  -8  15   0        1.79        9.66      5.25 o 
  -7  15   0       18.15       31.76     10.47 o 
  -6  15   0       12.90       19.32      5.70 o 
   5 -15   1      179.04      159.90     11.66 o 
   6 -15   1        0.02        3.73      7.61 o 
   7 -15   1       56.03       77.56      7.18 o 
   8 -15   1       13.59       43.08     12.91 o 
   2 -14   1       86.45       93.43      8.86 o 
   3 -14   1       47.66       49.43      7.10 o 
   4 -14   1      113.56      109.73     19.64 o 
   5 -14   1      107.42      119.25      8.50 o 
   6 -14   1        0.06        5.05      4.35 o 
   7 -14   1        1.97        8.14      5.71 o 
   8 -14   1      112.14      103.92      7.81 o 
   9 -14   1       27.30       31.26      4.92 o 
  10 -14   1        2.43        8.70      4.21 o 
  11 -14   1        1.39        5.10      4.85 o 
   0 -13   1      232.78      225.87     12.26 o 
   1 -13   1       21.63        3.98      5.69 o 
   2 -13   1      235.26      224.61     11.10 o 
   3 -13   1       46.56       40.12      6.11 o 
   4 -13   1       10.37       21.92      6.13 o 
   5 -13   1       27.08       26.30      4.98 o 
   6 -13   1      316.16      310.98     12.09 o 
   7 -13   1      115.06      117.90      7.21 o 
   8 -13   1       40.27       48.17      5.40 o 
   9 -13   1       16.55       20.19      4.33 o 
  10 -13   1        0.06        7.37      3.34 o 
  11 -13   1       30.14       35.72      5.42 o 
  12 -13   1        0.17        3.67      8.36 o 
  -2 -12   1       49.93       37.59      7.75 o 
  -1 -12   1       29.56       13.23      9.87 o 
   0 -12   1      122.71      107.47     14.52 o 
   1 -12   1      119.66       88.96      7.79 o 
   2 -12   1       30.34       24.92      9.97 o 
   3 -12   1       82.38       80.98      6.97 o 
   4 -12   1      271.06      272.64     11.65 o 
   5 -12   1      156.76      164.61      8.05 o 
   6 -12   1       95.50      102.36      6.68 o 
   7 -12   1      257.07      238.13      8.97 o 
   8 -12   1      120.83      114.89      6.73 o 
   9 -12   1       46.28       39.90      5.31 o 
  10 -12   1       14.46       24.90      4.86 o 
  11 -12   1       98.33      122.07      7.94 o 
  12 -12   1       40.18       53.25      5.85 o 
  -3 -11   1      150.08      185.25     15.34 o 
  -2 -11   1      249.96      244.46     16.39 o 
  -1 -11   1      261.75      239.06     11.40 o 
   0 -11   1      162.99      157.83      9.40 o 
   1 -11   1      177.40      172.97      9.28 o 
   2 -11   1        2.19        4.37      4.28 o 
   3 -11   1      269.02      269.30      9.97 o 
   4 -11   1      825.50      820.65     16.24 o 
   5 -11   1      568.88      555.55     12.27 o 
   6 -11   1      192.64      181.07     10.73 o 
   7 -11   1       43.90       46.83      4.68 o 
   8 -11   1      273.55      272.52     10.48 o 
   9 -11   1       15.77       17.92      3.23 o 
  10 -11   1        0.18        3.66      5.54 o 
  11 -11   1        7.94       14.80      6.09 o 
  12 -11   1       26.08       38.15     15.19 o 
  13 -11   1       95.45       96.94      7.56 o 
  -4 -10   1       34.99       33.64     12.79 o 
  -3 -10   1       84.99       97.51      7.89 o 
  -2 -10   1       12.39       11.27      5.14 o 
  -1 -10   1      113.21      124.48     14.03 o 
   0 -10   1        4.58        5.32      3.95 o 
   1 -10   1      637.53      616.69     19.72 o 
   2 -10   1        6.40       10.75      3.20 o 
   3 -10   1      806.79      777.28     15.34 o 
   4 -10   1      367.75      352.68     10.31 o 
   5 -10   1       37.83       39.32      4.01 o 
   6 -10   1       47.62       49.06      4.48 o 
   7 -10   1      289.55      272.52      8.15 o 
   8 -10   1        1.89        0.41      2.54 o 
   9 -10   1        1.55        1.64      3.24 o 
  10 -10   1      177.10      162.12      7.73 o 
  11 -10   1        0.78        3.42      3.83 o 
  12 -10   1       50.08       57.02      5.58 o 
  13 -10   1       37.94       27.59      8.23 o 
  -5  -9   1       83.92       78.10     17.25 o 
  -4  -9   1       42.83       25.89      7.59 o 
  -3  -9   1      135.17      120.90     12.20 o 
  -2  -9   1       73.21       67.29      6.20 o 
  -1  -9   1       89.29       92.85     12.52 o 
   0  -9   1      131.41      126.11      7.38 o 
   1  -9   1     1258.86     1184.84     20.98 o 
   2  -9   1      515.85      503.93     11.33 o 
   3  -9   1      284.80      275.83      7.69 o 
   4  -9   1      107.41       96.60      7.39 o 
   5  -9   1      195.72      202.33      5.56 o 
   6  -9   1       74.08       78.25      3.98 o 
   7  -9   1      120.99      143.15      5.90 o 
   8  -9   1      371.73      346.70      8.10 o 
   9  -9   1      375.45      370.39     10.30 o 
  10  -9   1       16.79       22.15      3.68 o 
  11  -9   1       69.43       63.84     10.29 o 
  12  -9   1        0.13        7.26      5.10 o 
  13  -9   1       74.00       69.85     12.02 o 
  -6  -8   1        2.46        2.00     12.39 o 
  -5  -8   1        0.86       -1.74      7.00 o 
  -4  -8   1       12.29        2.69      4.13 o 
  -3  -8   1        3.65        7.52      4.02 o 
  -2  -8   1      103.06       97.65      6.38 o 
  -1  -8   1        0.06        1.12      3.23 o 
   0  -8   1      335.62      309.08      8.82 o 
   1  -8   1        0.02       -1.80      2.50 o 
   2  -8   1      212.58      214.63      6.48 o 
   3  -8   1       32.31       36.77      3.14 o 
   4  -8   1       72.07       85.98      3.23 o 
   5  -8   1       35.67       32.61      1.98 o 
   6  -8   1      370.93      361.79      5.12 o 
   7  -8   1      185.36      183.27      9.02 o 
   8  -8   1       94.20      102.52      5.55 o 
   9  -8   1       28.88       30.84      4.79 o 
  10  -8   1        3.72        3.51      6.64 o 
  11  -8   1       24.37       23.39      5.52 o 
  12  -8   1        3.33        4.57      5.35 o 
  13  -8   1      185.07      197.78     11.66 o 
  -7  -7   1       59.62       41.51      9.39 o 
  -6  -7   1      202.17      206.20     11.67 o 
  -5  -7   1      288.53      255.19      9.88 o 
  -4  -7   1        0.04       -0.65      3.76 o 
  -3  -7   1      474.33      455.42     11.53 o 
  -2  -7   1       11.39       11.60      3.33 o 
  -1  -7   1      530.25      522.05     10.67 o 
   0  -7   1     1124.69     1124.36     17.36 o 
   1  -7   1      115.72      125.59      4.57 o 
   2  -7   1      259.76      284.25      5.72 o 
   3  -7   1       57.92       52.95      2.14 o 
   4  -7   1       83.09       82.02      2.62 o 
   5  -7   1      105.69      121.33      2.72 o 
   6  -7   1       35.30       29.98      1.54 o 
   7  -7   1       78.22       79.90      3.78 o 
   8  -7   1      639.16      655.81     21.60 o 
   9  -7   1       40.74       30.20      4.25 o 
  10  -7   1        0.58       -1.74      3.48 o 
  11  -7   1      215.98      200.69      9.80 o 
  12  -7   1       83.83       89.85     13.39 o 
  13  -7   1        5.96       11.41     11.97 o 
  -8  -6   1      454.87      477.03     20.37 o 
  -7  -6   1       13.11       12.56      6.73 o 
  -6  -6   1        4.10        8.27      4.61 o 
  -5  -6   1        4.41        1.89      4.32 o 
  -4  -6   1      379.19      405.17      9.05 o 
  -3  -6   1        6.25        8.41      2.88 o 
  -2  -6   1      328.33      302.03      6.80 o 
  -1  -6   1      173.00      171.68      5.59 o 
   0  -6   1        4.09        3.67      1.97 o 
   1  -6   1      404.93      392.65      6.73 o 
   2  -6   1      196.00      201.40      3.80 o 
   3  -6   1      144.82      150.61      2.84 o 
   4  -6   1     1365.58     1620.17     14.34 o 
   5  -6   1     1068.96     1131.19     10.65 o 
   6  -6   1      367.60      375.10      5.31 o 
   7  -6   1      107.02       92.25      4.35 o 
   8  -6   1      844.74      788.91     15.08 o 
   9  -6   1     2867.85     2726.69     40.88 o 
  10  -6   1      409.97      393.08     11.25 o 
  11  -6   1        7.62        5.94      4.52 o 
  12  -6   1        1.92        6.33      4.96 o 
  13  -6   1      165.73      168.46     30.40 o 
  -9  -5   1       54.78       71.63      8.91 o 
  -8  -5   1      156.13      158.15     13.10 o 
  -7  -5   1      358.76      357.92     14.16 o 
  -6  -5   1       57.14       51.41      6.05 o 
  -5  -5   1       73.20       87.27      4.92 o 
  -4  -5   1      731.84      726.68     12.42 o 
  -3  -5   1       72.15       81.46      3.54 o 
  -2  -5   1      223.92      221.27      4.74 o 
  -1  -5   1       19.87       20.04      2.89 o 
   0  -5   1       37.96       36.67      2.30 o 
   1  -5   1       35.30       36.94      2.06 o 
   2  -5   1      139.81      168.35      2.96 o 
   3  -5   1      247.82      268.48      3.36 o 
   4  -5   1      906.50      956.15      8.95 o 
   5  -5   1      213.19      260.80      3.61 o 
   6  -5   1       21.74       31.21      3.37 o 
   7  -5   1       37.66       40.55      3.72 o 
   8  -5   1      608.72      611.02     13.10 o 
   9  -5   1       93.98       77.96      6.00 o 
  10  -5   1       63.27       70.10      6.25 o 
  11  -5   1       13.39       11.46      4.87 o 
  12  -5   1       89.36      112.68     10.73 o 
  13  -5   1       15.47       28.67      8.68 o 
 -10  -4   1      799.05      836.10     28.44 o 
  -9  -4   1       73.20       74.39      9.09 o 
  -8  -4   1       59.40       66.52      8.30 o 
  -7  -4   1        0.03       -6.65      4.88 o 
  -6  -4   1       57.95       64.25      4.66 o 
  -5  -4   1       32.98       38.27      3.21 o 
  -4  -4   1       72.46       67.31      3.73 o 
  -3  -4   1      427.11      453.19      6.74 o 
  -2  -4   1      283.79      235.56      4.34 o 
  -1  -4   1     1531.31     1663.34     18.69 o 
   0  -4   1      392.21      356.54      6.28 o 
   1  -4   1       39.97       50.75      2.88 o 
   2  -4   1     6286.63     6364.74     54.47 o 
   3  -4   1      337.42      336.56      3.86 o 
   4  -4   1        1.79       -1.58      0.79 o 
   5  -4   1       86.61       98.88      2.96 o 
   6  -4   1      398.47      412.69      9.12 o 
   7  -4   1      850.30      774.19     20.78 o 
   8  -4   1      190.94      194.35      7.50 o 
   9  -4   1       37.41       33.99      4.79 o 
  10  -4   1        5.48        7.98      4.25 o 
  11  -4   1       69.65       54.74      6.65 o 
  12  -4   1       29.36       26.46      8.66 o 
  13  -4   1       10.13       22.32     10.00 o 
 -10  -3   1        0.08        5.10      7.63 o 
  -9  -3   1      213.95      208.91     11.35 o 
  -8  -3   1      174.94      176.82      7.92 o 
  -7  -3   1        0.46        0.35      3.42 o 
  -6  -3   1      163.20      157.09      5.14 o 
  -5  -3   1      355.40      329.83      6.14 o 
  -4  -3   1      461.27      429.62      6.65 o 
  -3  -3   1      690.08      738.57      8.51 o 
  -2  -3   1      148.36      142.39      3.15 o 
  -1  -3   1       51.62       49.51      2.11 o 
   0  -3   1        5.42       13.21      2.24 o 
   1  -3   1      509.96      500.43      5.31 o 
   2  -3   1      316.37      297.31      4.36 o 
   3  -3   1      883.10      816.22      8.24 o 
   4  -3   1      396.14      438.88      4.95 o 
   5  -3   1     1353.53     1488.54     18.53 o 
   6  -3   1       87.65       62.45      2.63 o 
   7  -3   1      144.66      150.93      4.64 o 
   8  -3   1      124.76       95.80     11.09 o 
   9  -3   1      161.80      167.16      7.95 o 
  10  -3   1        3.36        2.28      4.17 o 
  11  -3   1       13.04       16.61      5.51 o 
  12  -3   1       27.05       39.41      9.71 o 
  13  -3   1      143.61      100.75     12.12 o 
 -11  -2   1       71.69       83.47     10.53 o 
 -10  -2   1      140.30      165.98     14.49 o 
  -9  -2   1      214.90      228.43     13.33 o 
  -8  -2   1       74.96       77.69      4.91 o 
  -7  -2   1      473.67      437.37      9.12 o 
  -6  -2   1      101.71      111.91      4.04 o 
  -5  -2   1       11.68        9.37      1.69 o 
  -4  -2   1       27.24       18.41      1.70 o 
  -3  -2   1     1740.77     1658.87     15.67 o 
  -2  -2   1     1893.28     1890.52     18.19 o 
  -1  -2   1      385.36      377.68      5.51 o 
   0  -2   1      563.61      565.62      7.48 o 
   1  -2   1     3029.93     2963.66     51.31 o 
   2  -2   1      131.86      130.47      1.83 o 
   3  -2   1       46.22       68.28      2.03 o 
   4  -2   1      231.55      238.41      4.60 o 
   5  -2   1       22.79       15.87      1.85 o 
   6  -2   1       44.94       44.89      2.81 o 
   7  -2   1       40.93       41.36      3.33 o 
   8  -2   1      338.30      325.82     10.13 o 
   9  -2   1      204.46      220.50      8.21 o 
  10  -2   1        7.81        7.82      4.19 o 
  11  -2   1       37.22       35.38      6.37 o 
  12  -2   1       74.92       87.87     10.06 o 
 -12  -1   1       72.41       99.40     42.03 o 
 -11  -1   1      104.83      131.18     16.22 o 
 -10  -1   1      178.60      177.15      9.15 o 
  -9  -1   1       35.25       33.84      5.38 o 
  -8  -1   1      169.78      158.35      5.87 o 
  -7  -1   1       24.18       17.69      2.74 o 
  -6  -1   1      275.07      233.06      4.47 o 
  -5  -1   1      103.29      106.27      3.01 o 
  -4  -1   1       50.53       46.44      2.06 o 
  -3  -1   1      534.62      539.22      6.39 o 
  -2  -1   1      198.23      211.35      4.38 o 
  -1  -1   1     3366.81     3180.13     32.47 o 
   0  -1   1       53.54       16.87      2.28 o 
   1  -1   1     1088.05      998.02     11.93 o 
   2  -1   1      374.23      356.84      4.54 o 
   3  -1   1       22.87       17.97      1.85 o 
   4  -1   1     4123.42     4667.75     87.83 o 
   5  -1   1       62.46       85.11      2.89 o 
   6  -1   1      284.34      302.46      5.81 o 
   7  -1   1      328.12      343.34     10.00 o 
   8  -1   1      110.03      101.92      5.67 o 
   9  -1   1       50.14       35.69      7.00 o 
  10  -1   1      109.64      100.56     12.57 o 
  11  -1   1        1.99       -2.54      5.49 o 
  12  -1   1        0.25        8.17     11.97 o 
 -12   0   1        2.92       15.87     28.92 o 
 -11   0   1      105.24       95.34      8.94 o 
 -10   0   1        4.17        1.12      4.18 o 
  -9   0   1      111.02      109.16      6.28 o 
  -8   0   1      472.00      433.25      9.26 o 
  -7   0   1      329.23      336.10      6.41 o 
  -6   0   1      326.23      346.31      6.06 o 
  -5   0   1        0.34       -0.46      1.24 o 
  -4   0   1      209.91      178.69      3.00 o 
  -3   0   1      701.18      656.40      6.49 o 
  -2   0   1      743.91      727.64      7.37 o 
  -1   0   1     2776.45     2623.03     50.97 o 
   1   0   1      218.25      190.48      2.55 o 
   2   0   1     8358.39     8474.42     70.55 o 
   3   0   1     2950.76     2966.94     34.90 o 
   4   0   1      255.47      339.07      5.66 o 
   5   0   1      506.54      535.37      7.02 o 
   6   0   1       54.00       65.52      3.44 o 
   7   0   1      939.88      925.68     13.88 o 
   8   0   1        1.62       -0.77      2.59 o 
   9   0   1       57.34       47.00      4.53 o 
  10   0   1        3.46        8.61      6.43 o 
  11   0   1       11.77       26.23      8.67 o 
 -12   1   1       99.58       91.63     10.49 o 
 -11   1   1        0.03       -1.36      5.58 o 
 -10   1   1       91.24       89.56      5.65 o 
  -9   1   1      113.30      131.74      6.88 o 
  -8   1   1       86.51       90.50      4.74 o 
  -7   1   1       15.55       19.98      2.20 o 
  -6   1   1       23.05       27.23      1.85 o 
  -5   1   1        1.68        5.66      1.36 o 
  -4   1   1      832.19      820.00      9.16 o 
  -3   1   1      413.61      365.41      4.99 o 
  -2   1   1     4807.41     4796.76     42.67 o 
  -1   1   1      584.60      584.09      6.44 o 
   0   1   1        6.89        8.68      0.96 o 
   1   1   1     9481.02     9830.51     75.59 o 
   2   1   1      858.43      949.54     12.82 o 
   3   1   1     1665.97     1864.38     17.49 o 
   4   1   1      861.50      880.23      9.33 o 
   5   1   1     1873.87     1891.97     18.73 o 
   6   1   1      213.43      191.70      5.23 o 
   7   1   1      149.36      135.70      5.55 o 
   8   1   1      403.59      388.41      8.82 o 
   9   1   1      174.17      187.33      8.23 o 
  10   1   1        0.86       16.68      9.18 o 
  11   1   1        0.08       10.37     29.22 o 
 -13   2   1        0.37       15.24      7.35 o 
 -12   2   1       61.60       62.47     16.26 o 
 -11   2   1        1.93        1.56      4.70 o 
 -10   2   1       47.06       41.33      6.75 o 
  -9   2   1       45.20       36.57      3.83 o 
  -8   2   1        0.16       -3.86      2.02 o 
  -7   2   1       88.26       94.56      3.03 o 
  -6   2   1       16.59       11.04      1.41 o 
  -5   2   1     1185.87     1202.95     17.18 o 
  -4   2   1       17.63       31.26      2.11 o 
  -3   2   1      199.23      191.90      3.78 o 
  -2   2   1     2011.49     2122.56     18.18 o 
  -1   2   1     9471.59     9913.88     87.92 o 
   0   2   1     3859.48     4209.01     37.21 o 
   1   2   1    17999.57    18512.86    144.62 o 
   2   2   1     5037.33     5273.02     43.34 o 
   3   2   1     1320.32     1380.40     14.10 o 
   4   2   1      231.70      223.93      4.43 o 
   5   2   1       85.73      106.86      4.06 o 
   6   2   1       19.06       18.85      3.36 o 
   7   2   1        0.05       -4.03      2.67 o 
   8   2   1       87.89       94.36      6.76 o 
   9   2   1       11.76       20.85      6.41 o 
  10   2   1      593.67      663.43     19.94 o 
 -13   3   1       12.41       24.50      9.23 o 
 -12   3   1        5.31        6.26      5.90 o 
 -11   3   1      206.37      180.53      9.06 o 
 -10   3   1       41.32       45.07      5.68 o 
  -9   3   1       79.69       71.13      5.92 o 
  -8   3   1      123.60      122.78     10.46 o 
  -7   3   1        0.46       -0.06      1.63 o 
  -6   3   1       70.79       95.25      3.57 o 
  -5   3   1      690.24      730.62     16.22 o 
  -4   3   1      152.86      170.65      3.45 o 
  -3   3   1      137.35      120.24      2.70 o 
  -2   3   1        6.10        9.66      1.04 o 
  -1   3   1      544.57      609.08      7.31 o 
   0   3   1      282.79      311.96      4.52 o 
   1   3   1        0.08        1.15      1.11 o 
   2   3   1      210.36      234.09      4.03 o 
   3   3   1     1245.19     1298.54     13.94 o 
   4   3   1      688.74      725.61      9.88 o 
   5   3   1      158.44      154.79      6.75 o 
   6   3   1       56.56       51.86      4.65 o 
   7   3   1      128.88      151.27      7.71 o 
   8   3   1      116.94      138.18      8.51 o 
   9   3   1       97.50      118.56     16.27 o 
  10   3   1       54.24       74.00     12.80 o 
 -13   4   1       50.97       49.14      8.33 o 
 -12   4   1        7.29       15.03      5.44 o 
 -11   4   1        2.57        5.62      5.28 o 
 -10   4   1      261.09      244.95     11.36 o 
  -9   4   1     2011.73     1898.66     31.63 o 
  -8   4   1       13.56       11.32      3.44 o 
  -7   4   1        0.05        2.63      2.56 o 
  -6   4   1        6.30        8.70      2.34 o 
  -5   4   1      467.24      512.07     10.00 o 
  -4   4   1      788.01      917.50      9.97 o 
  -3   4   1      463.43      508.48      6.77 o 
  -2   4   1      151.03      127.03      3.64 o 
  -1   4   1      711.23      715.36      8.94 o 
   0   4   1      663.71      742.53      8.64 o 
   1   4   1     1348.07     1450.76     13.75 o 
   2   4   1     1318.55     1364.99     14.13 o 
   3   4   1      137.37      129.02      3.84 o 
   4   4   1      549.34      549.56      8.67 o 
   5   4   1      325.22      299.22      7.64 o 
   6   4   1      273.49      280.25     12.22 o 
   7   4   1       52.52       58.91      7.74 o 
   8   4   1       49.02       46.70      6.87 o 
   9   4   1       24.72       22.20      7.94 o 
 -14   5   1       36.97       45.71      8.69 o 
 -13   5   1       12.39       22.04      7.04 o 
 -12   5   1       90.00       97.28     13.94 o 
 -11   5   1      193.61      202.20      8.96 o 
 -10   5   1      563.81      519.12     13.06 o 
  -9   5   1      730.52      673.82     16.80 o 
  -8   5   1      112.22      119.86      6.96 o 
  -7   5   1     1631.04     1555.67     51.90 o 
  -6   5   1      214.36      203.25      5.22 o 
  -5   5   1      108.17      125.79      2.86 o 
  -4   5   1       43.10       41.19      2.04 o 
  -3   5   1      493.31      500.21      7.04 o 
  -2   5   1     2001.69     2165.96     29.15 o 
  -1   5   1      628.39      716.45      8.97 o 
   0   5   1     2171.60     2364.43     23.06 o 
   1   5   1       52.54       50.43      2.62 o 
   2   5   1       71.13       75.32      3.60 o 
   3   5   1      315.70      321.07      7.28 o 
   4   5   1     1778.73     1751.50     24.34 o 
   5   5   1      182.27      192.91     10.64 o 
   6   5   1       11.96        1.54      5.98 o 
   7   5   1        2.79       -2.81      5.85 o 
   8   5   1      222.74      218.33     12.80 o 
 -14   6   1       11.19       13.23      7.05 o 
 -13   6   1      144.94      170.15     11.61 o 
 -12   6   1       47.96       57.28      7.95 o 
 -11   6   1      235.62      213.20     16.98 o 
 -10   6   1       10.25       10.22      3.84 o 
  -9   6   1     1231.50     1140.34     20.18 o 
  -8   6   1     1272.31     1256.43     20.82 o 
  -7   6   1      313.10      315.99      6.62 o 
  -6   6   1      473.09      436.45      6.36 o 
  -5   6   1       65.45       86.59      2.69 o 
  -4   6   1     1264.52     1320.81     15.46 o 
  -3   6   1      244.82      224.90      4.66 o 
  -2   6   1       30.83       32.53      2.29 o 
  -1   6   1        0.79        2.31      1.33 o 
   0   6   1      133.54      131.16      3.96 o 
   1   6   1        0.13        2.26      2.03 o 
   2   6   1      122.62      125.25      5.22 o 
   3   6   1      262.79      230.72      7.02 o 
   4   6   1       19.11       10.12      4.61 o 
   5   6   1       37.66       61.76     11.14 o 
   6   6   1      116.38      107.84     12.02 o 
   7   6   1        1.24        2.33      6.96 o 
 -14   7   1       42.28       64.87      9.27 o 
 -13   7   1        0.03        2.35      5.93 o 
 -12   7   1       19.05       21.60      6.12 o 
 -11   7   1      197.92      189.88      9.79 o 
 -10   7   1      433.03      405.07     12.86 o 
  -9   7   1      802.21      746.18     16.12 o 
  -8   7   1     2391.58     2268.65     31.44 o 
  -7   7   1      554.22      541.46     14.92 o 
  -6   7   1      149.18      153.87      3.89 o 
  -5   7   1      187.38      212.87      4.64 o 
  -4   7   1        4.57        3.88      1.54 o 
  -3   7   1       28.75       25.80      2.34 o 
  -2   7   1       13.30       19.16      3.09 o 
  -1   7   1       34.54       31.36      3.30 o 
   0   7   1      432.77      422.51      7.75 o 
   1   7   1       96.52       98.93      4.44 o 
   2   7   1       52.94       41.78      4.52 o 
   3   7   1       91.56      102.32      6.08 o 
   4   7   1       47.06       42.06      6.17 o 
   5   7   1       55.45       65.05      8.75 o 
   6   7   1       77.55       68.95      9.37 o 
 -14   8   1      178.63      215.35     12.66 o 
 -13   8   1        0.90        1.00      4.63 o 
 -12   8   1      150.73      167.43      8.94 o 
 -11   8   1        0.16        2.02      3.74 o 
 -10   8   1     1154.09     1100.50     21.75 o 
  -9   8   1      308.83      279.37      7.95 o 
  -8   8   1        2.25       -0.30      2.44 o 
  -7   8   1       38.14       29.04      3.73 o 
  -6   8   1       99.46      112.72      4.10 o 
  -5   8   1        2.47        0.08      1.84 o 
  -4   8   1      735.89      747.54     14.26 o 
  -3   8   1      138.77      134.52      7.91 o 
  -2   8   1       98.85      104.45      5.09 o 
  -1   8   1      652.76      651.49     12.81 o 
   0   8   1      107.59      115.24      6.94 o 
   1   8   1       11.67        8.30      3.10 o 
   2   8   1       45.58       51.97      4.77 o 
   3   8   1       14.84       10.10      4.94 o 
   4   8   1      295.56      310.04     12.46 o 
   5   8   1       76.77       95.66     10.11 o 
   6   8   1       11.65        8.98      7.68 o 
 -14   9   1       41.22       47.61      7.17 o 
 -13   9   1        8.41       10.94      5.08 o 
 -12   9   1       15.30       16.22      5.03 o 
 -11   9   1       54.58       47.64      4.87 o 
 -10   9   1        4.60        8.37      3.64 o 
  -9   9   1      232.73      251.00     10.53 o 
  -8   9   1      421.69      363.09     10.15 o 
  -7   9   1      161.16      157.35      6.70 o 
  -6   9   1        2.66        2.04      2.36 o 
  -5   9   1       10.88       13.51      3.12 o 
  -4   9   1      547.96      495.22     13.13 o 
  -3   9   1      134.19      122.35      6.45 o 
  -2   9   1        5.77        4.84      3.06 o 
  -1   9   1       17.81       11.94      3.21 o 
   0   9   1      261.71      252.89      9.49 o 
   1   9   1        1.12       -1.66      6.26 o 
   2   9   1      224.42      232.88     10.06 o 
   3   9   1       57.24       64.47      9.25 o 
   4   9   1        1.83      -18.88     10.05 o 
 -14  10   1       62.63       59.76      6.44 o 
 -13  10   1        3.26       10.62      4.24 o 
 -12  10   1        2.83        5.99      4.21 o 
 -11  10   1       33.30       36.62      5.19 o 
 -10  10   1       82.48      100.80      6.72 o 
  -9  10   1       95.22      114.52      5.73 o 
  -8  10   1      193.09      163.20      7.12 o 
  -7  10   1       43.08       50.04      5.09 o 
  -6  10   1        5.62        0.48      3.02 o 
  -5  10   1        7.61        2.11      2.77 o 
  -4  10   1      104.49      106.26      5.90 o 
  -3  10   1      178.10      159.32      7.02 o 
  -2  10   1      102.51      108.14      7.48 o 
  -1  10   1       55.57       41.16      5.75 o 
   0  10   1        6.31        5.44      4.40 o 
   1  10   1       14.10        3.97      4.59 o 
   2  10   1       92.21       70.49     11.22 o 
   3  10   1        5.01       -4.72      6.87 o 
 -13  11   1        8.41       30.94      5.39 o 
 -12  11   1        0.19        8.98      4.27 o 
 -11  11   1       28.59       26.13      4.82 o 
 -10  11   1      379.68      330.72      9.83 o 
  -9  11   1        4.75        3.61      3.57 o 
  -8  11   1       21.78       30.87      4.79 o 
  -7  11   1       12.53       15.01      4.30 o 
  -6  11   1      161.77      163.49      8.17 o 
  -5  11   1        0.07       -0.45      2.96 o 
  -4  11   1        0.29        2.55      3.18 o 
  -3  11   1       18.97        7.03      5.45 o 
  -2  11   1      164.16      164.13     12.17 o 
  -1  11   1        2.33        0.52      4.37 o 
   0  11   1        1.40       12.07      5.29 o 
   1  11   1       29.09       29.57      6.29 o 
   2  11   1       86.89       88.42     11.08 o 
 -13  12   1        2.75       17.05      5.05 o 
 -12  12   1       15.08       21.53      5.62 o 
 -11  12   1        1.11        4.32      5.71 o 
 -10  12   1       13.04       17.60      4.83 o 
  -9  12   1        3.36        4.84      3.83 o 
  -8  12   1      150.08      145.06      8.15 o 
  -7  12   1       38.38       53.17      6.29 o 
  -6  12   1        5.81        9.88      3.96 o 
  -5  12   1        7.39       12.11      4.46 o 
  -4  12   1      595.38      565.65     16.48 o 
  -3  12   1        4.42        1.64      4.13 o 
  -2  12   1        2.43       -2.38      4.47 o 
  -1  12   1        1.79       -1.43      5.41 o 
   0  12   1      282.40      264.05     15.40 o 
   1  12   1      120.00      119.51     12.02 o 
 -12  13   1       35.44       49.62      6.45 o 
 -11  13   1      364.20      381.05     16.20 o 
 -10  13   1        6.77       12.93      7.96 o 
  -9  13   1       56.47       55.44      6.09 o 
  -8  13   1        7.61       11.34      6.44 o 
  -7  13   1       63.54       77.91     12.15 o 
  -6  13   1       21.76       22.00      6.32 o 
  -5  13   1       96.82      105.07      8.27 o 
  -4  13   1        7.93        2.45      4.35 o 
  -3  13   1       77.81       65.62      7.77 o 
  -2  13   1       17.20       20.57      7.39 o 
  -1  13   1        9.42        4.94      5.50 o 
 -11  14   1       15.83        6.82      4.41 o 
 -10  14   1       25.59       36.31      9.43 o 
  -9  14   1        5.09        4.98      6.58 o 
  -8  14   1      113.48      139.51      9.27 o 
  -7  14   1       40.78       52.52      6.77 o 
  -6  14   1        0.01        9.24      6.85 o 
  -5  14   1      127.90      112.16      9.10 o 
  -4  14   1       16.25       13.54      5.50 o 
  -3  14   1        6.39        4.24      5.58 o 
   5 -15   2       15.23       22.29     10.96 o 
   6 -15   2      101.93      112.33      8.96 o 
   7 -15   2        1.94       12.34      7.71 o 
   8 -15   2       31.66       38.19      5.24 o 
   2 -14   2       43.26       42.55      6.83 o 
   3 -14   2        0.38        0.71      4.60 o 
   4 -14   2        0.69        4.58      4.36 o 
   5 -14   2        0.19       16.62      5.61 o 
   6 -14   2        2.47        4.37      3.96 o 
   7 -14   2       48.36       63.53      5.77 o 
   8 -14   2        1.19        5.28      5.20 o 
   9 -14   2        3.29        8.52      5.02 o 
  10 -14   2        0.02        7.85      4.15 o 
   0 -13   2       61.91       57.77      7.51 o 
   1 -13   2        3.51        5.08      5.34 o 
   2 -13   2       63.78       60.15      6.88 o 
   3 -13   2       23.41       24.58      5.07 o 
   4 -13   2        4.02        8.59      4.01 o 
   5 -13   2        3.53       -0.32      4.69 o 
   6 -13   2      103.76      115.21      8.36 o 
   7 -13   2       59.10       74.37      7.45 o 
   8 -13   2        0.25        1.22      3.34 o 
   9 -13   2       95.99       86.45      6.02 o 
  10 -13   2       70.23       92.77      7.05 o 
  11 -13   2        1.16        8.23      8.38 o 
  -2 -12   2        0.01       -2.22      5.77 o 
  -1 -12   2       31.12       26.09      9.30 o 
   0 -12   2       23.69       26.61      5.79 o 
   1 -12   2      248.70      246.30     10.68 o 
   2 -12   2       56.63       60.79      6.24 o 
   3 -12   2      247.77      225.05      9.36 o 
   4 -12   2        0.05       -0.25      3.11 o 
   5 -12   2       69.43       92.04      6.15 o 
   6 -12   2        1.36       -0.45      2.96 o 
   7 -12   2       75.16       70.67     10.44 o 
   8 -12   2       18.56       24.69      6.94 o 
   9 -12   2        0.43        7.41      3.37 o 
  10 -12   2        2.23        3.59      3.53 o 
  11 -12   2       80.68       90.88      9.77 o 
  12 -12   2       45.29       68.20      8.93 o 
  -3 -11   2       17.90       19.50      6.85 o 
  -2 -11   2       16.89        4.04      5.16 o 
  -1 -11   2       23.54       20.59      8.91 o 
   0 -11   2       27.61       29.26      5.47 o 
   1 -11   2      254.36      238.03      9.84 o 
   2 -11   2      395.67      424.50     12.69 o 
   3 -11   2      105.77       99.51      5.59 o 
   4 -11   2        8.64        7.27      2.87 o 
   5 -11   2      418.31      392.13     10.80 o 
   6 -11   2        6.53        4.98      4.15 o 
   7 -11   2      420.34      381.02     10.45 o 
   8 -11   2       24.17       26.88      3.86 o 
   9 -11   2       79.43       74.58      5.60 o 
  10 -11   2       93.13      103.98      6.19 o 
  11 -11   2       33.76       43.74      5.25 o 
  12 -11   2        0.25       10.16      5.03 o 
  13 -11   2       56.12       78.24      8.86 o 
  -5 -10   2      262.02      267.03     16.79 o 
  -4 -10   2       60.92       40.35      6.92 o 
  -3 -10   2        4.21       -0.74      4.75 o 
  -2 -10   2      103.97      101.73      8.14 o 
  -1 -10   2      201.09      195.16     17.27 o 
   0 -10   2        9.17        7.96      4.06 o 
   1 -10   2      151.83      150.72     15.26 o 
   2 -10   2       54.59       59.81      4.83 o 
   3 -10   2      211.98      197.40      6.71 o 
   4 -10   2      207.85      211.94      7.48 o 
   5 -10   2       76.01       80.20      4.42 o 
   6 -10   2      648.51      632.53     15.56 o 
   7 -10   2       18.06       23.19      3.21 o 
   8 -10   2      139.32      131.06      5.87 o 
   9 -10   2       18.21       17.48      3.56 o 
  10 -10   2        0.20        6.88      3.52 o 
  11 -10   2      471.37      500.92     14.22 o 
  12 -10   2       40.02       62.05      5.47 o 
  13 -10   2        0.84        6.89      4.03 o 
  -6  -9   2       56.23       65.54     10.87 o 
  -5  -9   2       39.00       45.77      9.42 o 
  -4  -9   2        9.21       11.96      5.37 o 
  -3  -9   2       77.75       78.11      9.67 o 
  -2  -9   2       43.67       37.73      5.44 o 
  -1  -9   2      125.21      133.72      8.09 o 
   0  -9   2      431.22      411.21     10.58 o 
   1  -9   2       88.30      100.58      6.10 o 
   2  -9   2       79.11       74.48      4.48 o 
   3  -9   2       10.53       16.68      2.84 o 
   4  -9   2      146.79      137.01      6.28 o 
   5  -9   2        8.73        3.45      1.66 o 
   6  -9   2       44.08       33.19      2.48 o 
   7  -9   2      338.55      293.54      7.95 o 
   8  -9   2     1091.25     1023.22     18.82 o 
   9  -9   2        1.26       -1.24      2.86 o 
  10  -9   2       31.23       34.12      4.48 o 
  11  -9   2        6.23        5.10      4.89 o 
  12  -9   2      127.24      138.63      9.59 o 
  13  -9   2        1.33       22.03      6.74 o 
  -7  -8   2        0.88      -12.67     11.73 o 
  -6  -8   2       10.83        7.29      7.41 o 
  -5  -8   2      149.85      149.11     11.45 o 
  -4  -8   2        3.12        0.21      4.02 o 
  -3  -8   2        2.47       -2.55      3.51 o 
  -2  -8   2       30.13       26.44      4.20 o 
  -1  -8   2        0.03       -3.65      2.54 o 
   0  -8   2       10.13       13.65      3.85 o 
   1  -8   2      695.25      704.58     13.39 o 
   2  -8   2        0.07        1.06      1.96 o 
   3  -8   2        9.43       11.00      1.76 o 
   4  -8   2      108.04      127.74      3.23 o 
   5  -8   2      364.81      344.50      4.97 o 
   6  -8   2      566.03      556.85      8.59 o 
   7  -8   2       20.36       21.96      2.41 o 
   8  -8   2        3.24       -1.84      3.01 o 
   9  -8   2        8.71        7.50      3.79 o 
  10  -8   2       29.37       28.74      5.20 o 
  11  -8   2        1.48        3.01      4.83 o 
  12  -8   2        0.01       -1.11      5.10 o 
  13  -8   2       41.31       49.05      7.96 o 
  -8  -7   2        2.08        0.24      7.57 o 
  -7  -7   2        1.42        7.84      7.51 o 
  -6  -7   2      428.16      435.96     14.21 o 
  -5  -7   2      171.98      164.09      8.45 o 
  -4  -7   2      151.95      125.36     11.28 o 
  -3  -7   2      283.71      292.34      8.39 o 
  -2  -7   2      201.23      228.59      7.03 o 
  -1  -7   2      557.44      541.29     10.62 o 
   0  -7   2       26.22       36.70      3.46 o 
   1  -7   2      453.44      441.19      8.15 o 
   2  -7   2       79.62      108.77      3.13 o 
   3  -7   2      254.76      297.75      5.50 o 
   4  -7   2       61.08       62.25      2.04 o 
   5  -7   2        0.66        1.20      0.97 o 
   6  -7   2      134.26      117.20      2.89 o 
   7  -7   2      116.67      105.39      4.19 o 
   8  -7   2      103.68       92.41      5.19 o 
   9  -7   2       60.28       50.88      4.66 o 
  10  -7   2       30.66       27.17      4.58 o 
  11  -7   2       86.03       92.68      9.46 o 
  12  -7   2        0.09       -2.26      5.98 o 
  13  -7   2       59.98       60.37      8.38 o 
  -9  -6   2        4.55        4.20     17.16 o 
  -8  -6   2      222.91      235.42     14.29 o 
  -7  -6   2      109.03      133.90     11.53 o 
  -6  -6   2       98.19      100.57      7.24 o 
  -5  -6   2      531.99      527.40     11.62 o 
  -4  -6   2      306.23      332.04      7.88 o 
  -3  -6   2        0.02       -0.80      2.22 o 
  -2  -6   2     1687.35     1702.85     24.26 o 
  -1  -6   2      369.16      365.88      9.92 o 
   0  -6   2        3.28        1.50      1.53 o 
   1  -6   2       21.84       33.30      1.93 o 
   2  -6   2      172.55      223.33      3.47 o 
   3  -6   2      125.40      153.96      2.69 o 
   4  -6   2       24.15       21.10      1.15 o 
   5  -6   2       98.57       94.88      2.37 o 
   6  -6   2      453.37      491.98      6.34 o 
   7  -6   2        4.05        6.22      2.65 o 
   8  -6   2      629.78      577.49     12.46 o 
   9  -6   2       11.33        9.21      3.75 o 
  10  -6   2       93.48       91.51      6.63 o 
  11  -6   2       19.61       13.10      4.81 o 
  12  -6   2      259.86      220.01     21.69 o 
  13  -6   2       14.91       22.76      7.49 o 
  -9  -5   2       15.31        9.28      6.81 o 
  -8  -5   2      500.64      489.49     19.84 o 
  -7  -5   2       10.37       11.73      4.76 o 
  -6  -5   2      221.09      215.28      7.53 o 
  -5  -5   2      210.22      217.36      8.15 o 
  -4  -5   2     1479.87     1466.02     18.97 o 
  -3  -5   2      344.28      345.35      6.70 o 
  -2  -5   2       18.49       22.04      2.47 o 
  -1  -5   2      467.49      506.20      8.15 o 
   0  -5   2       66.01       57.27      2.52 o 
   1  -5   2      104.07      120.57      2.75 o 
   2  -5   2      328.30      383.28      4.69 o 
   3  -5   2      236.00      258.83      3.62 o 
   4  -5   2      253.39      271.41      3.30 o 
   5  -5   2       18.02       22.59      1.45 o 
   6  -5   2       41.26       36.90      1.76 o 
   7  -5   2      575.82      568.74     12.92 o 
   8  -5   2      209.48      212.41      7.61 o 
   9  -5   2       26.11       12.39      4.00 o 
  10  -5   2      605.40      571.96     14.64 o 
  11  -5   2      153.83      152.00     11.15 o 
  12  -5   2       24.09       17.04      6.73 o 
  13  -5   2        3.04        8.24      6.70 o 
 -10  -4   2       90.74      118.16     15.40 o 
  -9  -4   2      109.05      126.34      9.62 o 
  -8  -4   2      111.58      109.24      9.04 o 
  -7  -4   2      237.56      238.32      7.72 o 
  -6  -4   2        6.80        7.44      2.77 o 
  -5  -4   2      300.99      290.93      6.72 o 
  -4  -4   2       10.17       11.34      2.12 o 
  -3  -4   2     2039.82     2036.08     21.97 o 
  -2  -4   2      430.48      381.51      5.85 o 
  -1  -4   2      411.63      400.47      7.01 o 
   0  -4   2       10.63       12.11      1.44 o 
   1  -4   2        3.29        1.55      0.81 o 
   2  -4   2       94.85      105.72      3.57 o 
   3  -4   2      352.96      377.07      4.75 o 
   4  -4   2     1723.24     1776.10     16.09 o 
   5  -4   2     1068.74     1084.69     10.12 o 
   6  -4   2       19.63       14.55      1.60 o 
   7  -4   2      146.32      149.89      5.15 o 
   8  -4   2      146.98      137.37      7.03 o 
   9  -4   2      449.17      382.56     11.40 o 
  10  -4   2      463.47      429.41     13.98 o 
  11  -4   2      179.18      172.52     14.35 o 
  12  -4   2       86.47       98.86     10.10 o 
 -11  -3   2       10.53        0.71      8.10 o 
 -10  -3   2      134.27      134.58     12.45 o 
  -9  -3   2      379.06      367.81     11.98 o 
  -8  -3   2       40.65       35.57      4.31 o 
  -7  -3   2       92.21       92.45      5.36 o 
  -6  -3   2      633.77      617.40      9.80 o 
  -5  -3   2      268.17      258.73      5.30 o 
  -4  -3   2      443.71      407.94      5.93 o 
  -3  -3   2      700.74      708.79      8.86 o 
  -2  -3   2     1729.21     1723.86     18.16 o 
  -1  -3   2        0.85       -0.43      1.29 o 
   0  -3   2      484.19      505.25      5.95 o 
   1  -3   2      188.09      197.40      4.30 o 
   2  -3   2      340.66      317.67      6.25 o 
   3  -3   2      865.44      814.67      7.95 o 
   4  -3   2        6.56        6.27      1.18 o 
   5  -3   2       64.66       80.08      2.87 o 
   6  -3   2      314.51      327.45      6.69 o 
   7  -3   2      589.26      589.72     11.15 o 
   8  -3   2      279.09      277.38      9.40 o 
   9  -3   2      203.51      195.73      8.76 o 
  10  -3   2        7.77        5.08      4.67 o 
  11  -3   2       10.79       13.61      5.82 o 
  12  -3   2        0.01       13.16      7.01 o 
 -11  -2   2       86.79      110.52     20.39 o 
 -10  -2   2       92.88      112.93     14.50 o 
  -9  -2   2       75.95       75.26      7.25 o 
  -8  -2   2      801.82      774.63     13.16 o 
  -7  -2   2      361.57      338.47      7.23 o 
  -6  -2   2      108.80      107.92      3.91 o 
  -5  -2   2       37.89       54.19      2.51 o 
  -4  -2   2      542.70      540.61      7.15 o 
  -3  -2   2       10.65        9.03      1.35 o 
  -2  -2   2      203.14      193.38      3.52 o 
  -1  -2   2        8.53        5.91      1.61 o 
   0  -2   2    32286.89    30550.55    316.66 o 
   1  -2   2     1284.06     1156.69     14.19 o 
   2  -2   2       56.31       44.86      1.40 o 
   3  -2   2      193.40      161.80      3.34 o 
   4  -2   2     1065.51     1111.26     13.00 o 
   5  -2   2      169.79      219.93      4.81 o 
   6  -2   2        6.61        3.60      1.97 o 
   7  -2   2      411.59      419.06      8.04 o 
   8  -2   2      387.69      346.82     10.83 o 
   9  -2   2        3.24        4.38      4.25 o 
  10  -2   2        0.93       -1.93      4.80 o 
  11  -2   2       49.46       58.84     13.76 o 
  12  -2   2      104.00      110.34     18.43 o 
 -12  -1   2        0.27        3.11     11.31 o 
 -11  -1   2        2.63        5.17      5.86 o 
 -10  -1   2       23.71       19.96      6.75 o 
  -9  -1   2      357.78      357.61     19.15 o 
  -8  -1   2      104.48      106.70      5.43 o 
  -7  -1   2       11.22        9.15      2.05 o 
  -6  -1   2      619.75      620.71      7.61 o 
  -5  -1   2       24.68       17.61      1.74 o 
  -4  -1   2      158.78      156.83      3.13 o 
  -3  -1   2      562.66      497.72      5.68 o 
  -2  -1   2      904.76      831.31      9.12 o 
  -1  -1   2      196.40      171.60      3.14 o 
   0  -1   2     7406.45     6807.04     57.26 o 
   1  -1   2       78.30       74.78      2.06 o 
   2  -1   2      397.10      369.50      4.92 o 
   3  -1   2     1074.17     1122.36     12.37 o 
   4  -1   2       32.87       37.54      2.00 o 
   5  -1   2      716.89      741.95      9.39 o 
   6  -1   2     1390.76     1398.26     16.97 o 
   7  -1   2      582.02      620.31     10.96 o 
   8  -1   2      202.79      170.68      7.60 o 
   9  -1   2      245.69      249.71      9.26 o 
  10  -1   2        0.02        3.04      4.94 o 
  11  -1   2        0.80       10.62      8.79 o 
 -12   0   2        3.70        8.61      6.10 o 
 -11   0   2      116.44      123.86     10.32 o 
 -10   0   2       11.49       10.51      4.67 o 
  -9   0   2      252.48      251.09      8.32 o 
  -8   0   2      935.39      876.89     14.27 o 
  -7   0   2      102.76      119.09      3.67 o 
  -6   0   2       65.95       73.32      2.73 o 
  -5   0   2     1034.63     1171.61     12.30 o 
  -4   0   2        3.45        4.91      1.17 o 
  -3   0   2     1847.22     1688.90     15.09 o 
  -2   0   2     6603.04     6409.38     78.40 o 
  -1   0   2      542.70      523.62      5.54 o 
   0   0   2     1328.01     1293.07     14.34 o 
   1   0   2    10761.45    10336.92     82.08 o 
   2   0   2      141.41      171.94      2.98 o 
   3   0   2      336.91      285.84      3.85 o 
   4   0   2        0.97       -0.07      1.28 o 
   5   0   2      291.57      302.81      5.51 o 
   6   0   2        3.04       -1.54      2.26 o 
   7   0   2      318.17      336.56      7.13 o 
   8   0   2       38.41       39.67      4.89 o 
   9   0   2        1.85       -0.59      4.00 o 
  10   0   2        9.71       15.40      6.95 o 
  11   0   2       19.78       27.99     12.34 o 
 -13   1   2        2.00       15.81     18.14 o 
 -12   1   2      164.45      163.43     12.39 o 
 -11   1   2       55.85       63.93      6.23 o 
 -10   1   2      182.51      192.42      7.59 o 
  -9   1   2       58.76       56.69      4.96 o 
  -8   1   2       39.11       31.38      3.34 o 
  -7   1   2       34.80       24.76      2.07 o 
  -6   1   2      126.80      101.21      2.83 o 
  -5   1   2        0.08       -1.67      1.25 o 
  -4   1   2      106.26      123.24      2.53 o 
  -3   1   2      308.85      282.21      3.48 o 
  -2   1   2     2219.43     2214.99     18.85 o 
  -1   1   2     5002.44     5103.29     38.60 o 
   0   1   2      194.62      216.48      2.89 o 
   1   1   2     3956.90     4074.81     32.49 o 
   2   1   2      189.32      177.28      3.41 o 
   3   1   2        0.27       -1.07      1.17 o 
   4   1   2        7.03        8.30      1.56 o 
   5   1   2     1633.88     1616.65     19.07 o 
   6   1   2      187.57      185.53      5.89 o 
   7   1   2       84.71       93.49      5.05 o 
   8   1   2      127.62      129.39      5.91 o 
   9   1   2       61.27       79.08      8.26 o 
  10   1   2       14.45       44.59      9.75 o 
 -13   2   2       31.92       31.73     10.81 o 
 -12   2   2      210.21      187.05     12.93 o 
 -11   2   2       44.06       36.39      4.06 o 
 -10   2   2       24.24       28.13      4.09 o 
  -9   2   2       12.99        8.79      3.49 o 
  -8   2   2      398.13      381.00      7.60 o 
  -7   2   2       11.33       12.57      1.58 o 
  -6   2   2      796.81      838.59      9.87 o 
  -5   2   2      970.68     1020.57     12.20 o 
  -4   2   2     1434.24     1391.12     14.43 o 
  -3   2   2     1864.94     1841.70     15.62 o 
  -2   2   2     2045.02     2215.25     18.38 o 
  -1   2   2    11551.80    11966.86     81.51 o 
   0   2   2     4062.68     4178.76     33.31 o 
   1   2   2     1556.97     1677.43     15.56 o 
   2   2   2       98.75      101.58      2.79 o 
   3   2   2      214.42      240.88      4.29 o 
   4   2   2      151.16      166.36      4.58 o 
   5   2   2        2.00        2.16      2.52 o 
   6   2   2      307.32      304.33      7.68 o 
   7   2   2       50.21       52.45      4.27 o 
   8   2   2       28.51       35.81      4.90 o 
   9   2   2       49.42       68.59     11.58 o 
  10   2   2       69.19       82.58     28.11 o 
 -13   3   2        2.61        2.01     10.90 o 
 -12   3   2       68.71       83.53     12.24 o 
 -11   3   2       20.37       17.70      5.21 o 
 -10   3   2       50.13       57.98      5.94 o 
  -9   3   2       66.51       62.19      5.34 o 
  -8   3   2      322.45      311.23      7.63 o 
  -7   3   2      397.27      407.77      6.89 o 
  -6   3   2      139.73      131.62      3.51 o 
  -5   3   2      744.38      804.65     17.28 o 
  -4   3   2        9.81        6.50      1.11 o 
  -3   3   2      143.36      139.73      2.71 o 
  -2   3   2        9.55        9.60      0.91 o 
  -1   3   2        8.16        4.89      1.13 o 
   0   3   2        2.66       -0.94      1.01 o 
   1   3   2      476.20      484.03      6.32 o 
   2   3   2       15.66       22.36      1.87 o 
   3   3   2        0.45       -1.32      1.76 o 
   4   3   2      136.80      140.66      4.47 o 
   5   3   2       44.52       37.74      5.47 o 
   6   3   2      262.24      277.98      9.13 o 
   7   3   2       77.78       85.65      6.80 o 
   8   3   2      110.24      116.37      9.50 o 
   9   3   2       46.40       67.95      8.48 o 
 -14   4   2      119.44      137.79     17.03 o 
 -13   4   2       19.94       18.59      7.46 o 
 -12   4   2       20.83       23.15      5.93 o 
 -11   4   2      260.09      243.84      9.87 o 
 -10   4   2      544.55      509.45     13.29 o 
  -9   4   2      567.68      527.97     13.06 o 
  -8   4   2        1.58        3.36      2.26 o 
  -7   4   2       44.25       38.87      2.95 o 
  -6   4   2      385.92      425.53      7.40 o 
  -5   4   2      835.99      980.03     15.67 o 
  -4   4   2      866.29      965.08      9.64 o 
  -3   4   2      336.04      368.90      4.77 o 
  -2   4   2      114.77      113.73      2.32 o 
  -1   4   2        3.93       -1.03      1.09 o 
   0   4   2     1451.21     1676.99     16.13 o 
   1   4   2      363.04      435.66      6.28 o 
   2   4   2      470.75      496.13      7.19 o 
   3   4   2      693.23      725.95     10.18 o 
   4   4   2       27.22       42.51      3.86 o 
   5   4   2        1.96        0.45      4.49 o 
   6   4   2        1.64       -5.35      6.22 o 
   7   4   2       16.52        7.08      5.82 o 
   8   4   2       17.15       27.94      6.23 o 
 -14   5   2       55.30       64.19      9.83 o 
 -13   5   2        1.86        6.04      5.94 o 
 -12   5   2       15.34       19.86      6.07 o 
 -11   5   2        1.18       -1.52      4.56 o 
 -10   5   2      393.05      358.89     12.40 o 
  -9   5   2       24.19       30.78      4.55 o 
  -8   5   2      117.15      119.46      6.02 o 
  -7   5   2      229.26      253.06      7.34 o 
  -6   5   2        0.01       -1.66      1.47 o 
  -5   5   2        0.06       -1.56      1.09 o 
  -4   5   2        1.85        2.51      1.35 o 
  -3   5   2       66.05       77.64      2.66 o 
  -2   5   2      798.85      870.00     10.40 o 
  -1   5   2      408.70      459.51      6.16 o 
   0   5   2     1000.31     1036.26     11.97 o 
   1   5   2        6.26        3.93      1.73 o 
   2   5   2       13.41       17.13      2.91 o 
   3   5   2       71.30       79.23      5.93 o 
   4   5   2      424.36      412.88     13.16 o 
   5   5   2      279.46      245.28     11.98 o 
   6   5   2      123.42      123.19      8.87 o 
   7   5   2      175.46      164.20     11.55 o 
   8   5   2       35.94       30.87     10.05 o 
 -14   6   2      101.71       95.19     10.91 o 
 -13   6   2       78.89       98.68     13.68 o 
 -12   6   2      179.89      172.33     10.70 o 
 -11   6   2       85.80       83.02      7.71 o 
 -10   6   2       47.16       40.39      6.15 o 
  -9   6   2      361.19      336.49     10.16 o 
  -8   6   2        5.07        4.24      2.52 o 
  -7   6   2      204.31      191.49      4.18 o 
  -6   6   2     2092.30     2088.42     26.33 o 
  -5   6   2      483.59      441.25      6.61 o 
  -4   6   2      247.69      288.37      5.21 o 
  -3   6   2      146.48      170.46      5.25 o 
  -2   6   2      244.75      231.14      4.13 o 
  -1   6   2      193.10      179.22      4.12 o 
   0   6   2        4.07        3.78      2.05 o 
   1   6   2      312.78      312.86      7.66 o 
   2   6   2       14.44       14.66      3.03 o 
   3   6   2       88.98       99.76      7.11 o 
   4   6   2        0.43       -8.32      4.97 o 
   5   6   2       39.61       30.54      6.39 o 
   6   6   2      125.93      135.26     10.99 o 
   7   6   2        3.95        3.18     10.39 o 
 -14   7   2       54.92       59.02      8.58 o 
 -13   7   2       89.49       89.83      9.24 o 
 -12   7   2       20.01       22.71      5.18 o 
 -11   7   2        3.25       -5.55      3.51 o 
 -10   7   2        2.24        2.52      3.50 o 
  -9   7   2      362.05      355.92     10.49 o 
  -8   7   2      887.82      887.72     15.36 o 
  -7   7   2      299.49      272.92      8.36 o 
  -6   7   2      242.06      224.61      5.27 o 
  -5   7   2      355.38      333.13      6.63 o 
  -4   7   2        7.47       12.42      2.00 o 
  -3   7   2      647.85      634.54     10.49 o 
  -2   7   2      739.88      772.06     11.00 o 
  -1   7   2      443.12      444.40      7.41 o 
   0   7   2      268.16      258.97      7.75 o 
   1   7   2      285.37      266.85      7.32 o 
   2   7   2       48.10       60.04      5.10 o 
   3   7   2        0.27       -1.91      4.39 o 
   4   7   2       12.11        4.38      5.60 o 
   5   7   2      191.57      211.60     11.18 o 
   6   7   2       41.88       29.20      8.24 o 
 -14   8   2      113.44      104.49     12.14 o 
 -13   8   2       74.64       77.42      9.01 o 
 -12   8   2        0.86        3.81      4.32 o 
 -11   8   2       34.05       43.25      5.49 o 
 -10   8   2       15.97        7.56      3.58 o 
  -9   8   2      219.27      208.07      8.14 o 
  -8   8   2     1577.61     1456.79     22.14 o 
  -7   8   2     1338.31     1319.98     23.34 o 
  -6   8   2       36.01       43.06      3.11 o 
  -5   8   2        0.04        0.02      2.07 o 
  -4   8   2      260.29      269.28      7.43 o 
  -3   8   2      635.52      631.68     11.03 o 
  -2   8   2       78.79       75.58      4.38 o 
  -1   8   2        2.35       -0.94      1.93 o 
   0   8   2       16.28        8.48      4.21 o 
   1   8   2      222.26      207.59      7.51 o 
   2   8   2       39.39       40.22      4.82 o 
   3   8   2        0.36       -2.80      4.13 o 
   4   8   2      213.31      222.70     18.97 o 
   5   8   2      113.96      118.24     11.31 o 
 -14   9   2       39.95       28.92      6.55 o 
 -13   9   2      210.84      213.13     10.35 o 
 -12   9   2       48.01       50.42      5.39 o 
 -11   9   2       27.46       29.96      4.65 o 
 -10   9   2       12.52       14.01      4.17 o 
  -9   9   2     1237.38     1098.12     28.01 o 
  -8   9   2       21.11       17.38      3.82 o 
  -7   9   2      461.43      434.15     11.40 o 
  -6   9   2      888.32      845.69     17.11 o 
  -5   9   2     2200.16     2108.47     32.64 o 
  -4   9   2      394.00      389.36     10.26 o 
  -3   9   2      264.17      256.48      9.90 o 
  -2   9   2       26.52       30.76      5.41 o 
  -1   9   2      253.42      252.68     13.04 o 
   0   9   2        0.45       -2.43      3.69 o 
   1   9   2        0.07        3.95      3.25 o 
   2   9   2      622.60      613.16     15.92 o 
   3   9   2      322.24      345.11     22.28 o 
   4   9   2       39.61       40.16      8.57 o 
 -14  10   2        0.01        4.12      6.38 o 
 -13  10   2       31.08       36.69      6.10 o 
 -12  10   2       16.57       17.27      4.80 o 
 -11  10   2      101.03       94.81      7.07 o 
 -10  10   2       44.03       41.61      5.58 o 
  -9  10   2       46.12       48.49      5.04 o 
  -8  10   2      100.75      102.01      7.02 o 
  -7  10   2      354.85      314.63     10.84 o 
  -6  10   2      305.08      286.16     10.33 o 
  -5  10   2       19.65       18.50      6.19 o 
  -4  10   2      442.02      390.75     10.64 o 
  -3  10   2        0.91        4.00      3.67 o 
  -2  10   2       57.51       51.61      6.16 o 
  -1  10   2       16.35       10.24      4.37 o 
   0  10   2      220.73      204.38      9.69 o 
   1  10   2      444.15      425.67     28.73 o 
   2  10   2      201.43      205.61     13.60 o 
   3  10   2       19.23        9.74     20.39 o 
 -13  11   2       13.52       21.16      5.45 o 
 -12  11   2        0.78        9.84      4.00 o 
 -11  11   2       97.69      111.26     10.86 o 
 -10  11   2       17.18       26.56      4.63 o 
  -9  11   2       19.90       22.24      4.75 o 
  -8  11   2       35.61       34.63      5.13 o 
  -7  11   2       78.68       75.33      6.48 o 
  -6  11   2       76.79       81.37      6.69 o 
  -5  11   2      152.04      145.94      8.32 o 
  -4  11   2       84.57       78.14      7.00 o 
  -3  11   2       50.49       51.99      6.43 o 
  -2  11   2        6.73        1.78      6.35 o 
  -1  11   2        6.05        6.18      4.52 o 
   0  11   2       39.15       30.27      6.02 o 
   1  11   2       39.26       24.77      8.38 o 
 -13  12   2       22.83       28.35      6.45 o 
 -12  12   2        3.00        9.50      4.65 o 
 -11  12   2       93.80      110.47      8.45 o 
 -10  12   2      161.72      157.70      9.05 o 
  -9  12   2        4.60       11.87      4.84 o 
  -8  12   2       47.32       56.89      7.68 o 
  -7  12   2      108.76      103.73     15.82 o 
  -6  12   2       19.41       24.37      5.07 o 
  -5  12   2       84.24       82.96      7.51 o 
  -4  12   2       86.33       85.28      7.75 o 
  -3  12   2        4.08        5.28      7.87 o 
  -2  12   2        0.01       -6.30      4.50 o 
  -1  12   2      121.02      117.18      9.81 o 
   0  12   2       70.40       66.48     10.72 o 
 -12  13   2       33.14       51.19      7.72 o 
 -11  13   2        2.24       14.75      4.55 o 
 -10  13   2        7.00       14.63      4.85 o 
  -9  13   2       17.38       33.51      7.88 o 
  -8  13   2        8.34        6.14      8.51 o 
  -7  13   2       13.11       15.48      5.06 o 
  -6  13   2      263.49      240.07     13.01 o 
  -5  13   2        9.95        6.02      5.02 o 
  -4  13   2       16.51       19.75      7.10 o 
  -3  13   2       77.29       78.01      8.41 o 
  -2  13   2       10.19       11.59      6.03 o 
 -10  14   2       34.24       46.59     13.01 o 
  -9  14   2        3.30       10.89      5.32 o 
  -8  14   2        0.56       11.25      5.50 o 
  -7  14   2       92.15       94.51      8.46 o 
  -6  14   2       37.78       46.42     15.04 o 
  -5  14   2       65.01       70.72      9.75 o 
  -4  14   2      180.32      188.73     12.09 o 
   4 -15   3        9.83       15.39      5.16 o 
   5 -15   3       29.95       31.49      5.37 o 
   6 -15   3        1.64        8.21      9.80 o 
   7 -15   3       87.07      109.67     31.71 o 
   8 -15   3        1.36       12.59      5.69 o 
   1 -14   3       17.45       22.08      6.43 o 
   2 -14   3        1.07        2.16      4.64 o 
   3 -14   3        9.91       10.69      6.96 o 
   4 -14   3      150.11      144.86      8.34 o 
   5 -14   3       20.64       21.35      4.58 o 
   6 -14   3        0.36       11.16      3.68 o 
   7 -14   3       44.68       47.24     22.85 o 
   8 -14   3        0.43        7.07      4.81 o 
   9 -14   3        0.01        4.05      4.73 o 
  10 -14   3       10.63       15.69      8.37 o 
  -1 -13   3       92.60       72.84     17.38 o 
   0 -13   3        2.91       12.03      5.55 o 
   1 -13   3       38.81       34.33      5.85 o 
   2 -13   3        0.07        7.39      4.17 o 
   3 -13   3      136.22      135.68     10.42 o 
   4 -13   3      141.15      143.38     12.73 o 
   5 -13   3      243.31      229.85     10.40 o 
   6 -13   3       67.38       77.22     27.91 o 
   7 -13   3      112.34       90.00      7.98 o 
   8 -13   3       80.40       93.45      8.34 o 
   9 -13   3        0.27        4.04      4.37 o 
  10 -13   3       59.58       70.65      8.24 o 
  11 -13   3       64.22       68.09     18.88 o 
  -2 -12   3        4.77        6.68      5.52 o 
  -1 -12   3       25.64       26.80      6.24 o 
   0 -12   3       29.81       28.06      6.31 o 
   1 -12   3       23.37       19.36      4.80 o 
   2 -12   3       25.39       22.71      4.57 o 
   3 -12   3      276.33      279.45     10.61 o 
   4 -12   3      405.54      396.94     11.40 o 
   5 -12   3      200.00      184.43      7.38 o 
   6 -12   3      169.74      166.25     11.54 o 
   7 -12   3      176.67      169.35      9.69 o 
   8 -12   3       97.37       93.12      7.80 o 
   9 -12   3       58.45       59.38      5.20 o 
  10 -12   3       70.27       81.40      8.60 o 
  11 -12   3       95.55       90.58      8.58 o 
  12 -12   3       67.11       64.70     15.11 o 
  -4 -11   3        5.00      -10.43      5.21 o 
  -3 -11   3      248.15      225.41     12.75 o 
  -2 -11   3        0.02        4.95      4.89 o 
  -1 -11   3      131.36      144.43     12.12 o 
   0 -11   3      293.35      276.81     13.29 o 
   1 -11   3     1052.09     1023.69     22.23 o 
   2 -11   3        8.62       11.77      3.71 o 
   3 -11   3      216.18      226.36      7.43 o 
   4 -11   3       59.81       64.32     10.15 o 
   5 -11   3      144.93      136.81      5.96 o 
   6 -11   3       13.48       10.55      4.21 o 
   7 -11   3       40.73       29.58      5.09 o 
   8 -11   3      111.41      109.48      8.53 o 
   9 -11   3      117.80      133.27      8.35 o 
  10 -11   3       24.59       26.02      5.61 o 
  11 -11   3        0.12        8.65      3.83 o 
  12 -11   3       21.69       24.41      5.58 o 
  -5 -10   3       47.29       57.93     14.01 o 
  -4 -10   3      101.05       79.20      9.06 o 
  -3 -10   3       27.53       25.84      5.99 o 
  -2 -10   3        4.92       -2.69      4.24 o 
  -1 -10   3       15.58       11.49      4.83 o 
   0 -10   3      153.14      147.64      7.60 o 
   1 -10   3      288.78      274.35      8.34 o 
   2 -10   3      640.75      623.05     12.87 o 
   3 -10   3       19.74       30.15      4.12 o 
   4 -10   3      179.33      167.52     10.39 o 
   5 -10   3       11.94       15.99      2.30 o 
   6 -10   3      486.10      446.54     12.59 o 
   7 -10   3        0.25        2.48      4.74 o 
   8 -10   3        7.11        7.42      2.94 o 
   9 -10   3       52.75       58.96      4.69 o 
  10 -10   3       12.72        9.06      3.68 o 
  11 -10   3        1.91        3.70      3.99 o 
  12 -10   3       85.58       84.11      8.58 o 
  -6  -9   3      122.82      110.44     14.93 o 
  -5  -9   3      114.43      106.38      8.65 o 
  -4  -9   3        2.34        5.00      4.71 o 
  -3  -9   3      159.62      150.67      8.70 o 
  -2  -9   3      128.84      115.26      7.60 o 
  -1  -9   3       18.44       19.69      4.14 o 
   0  -9   3      819.06      782.82     15.42 o 
   1  -9   3       30.04       30.86      3.50 o 
   2  -9   3        0.52       -2.34      3.12 o 
   3  -9   3      131.57      147.95      4.52 o 
   4  -9   3      149.22      145.74      4.30 o 
   5  -9   3        9.58        9.48      2.02 o 
   6  -9   3       30.98       22.57      3.55 o 
   7  -9   3       59.13       67.85      6.54 o 
   8  -9   3       85.47      103.52      5.27 o 
   9  -9   3      104.16       85.94      7.89 o 
  10  -9   3        0.62       -4.14      4.32 o 
  11  -9   3       33.31       32.44      6.06 o 
  12  -9   3      220.39      240.87     11.17 o 
  13  -9   3        7.50       10.99     13.76 o 
  -7  -8   3      139.66      117.49     12.68 o 
  -6  -8   3        6.66       21.35      7.90 o 
  -5  -8   3        9.45        6.27      4.61 o 
  -4  -8   3       10.90        6.04      4.02 o 
  -3  -8   3       34.32       36.66      6.49 o 
  -2  -8   3       19.95       14.49      3.55 o 
  -1  -8   3      510.33      478.28     11.14 o 
   0  -8   3       48.25       59.94      4.15 o 
   1  -8   3        0.99       -3.47      3.63 o 
   2  -8   3       86.55       93.64      3.82 o 
   3  -8   3      122.54      116.46      3.85 o 
   4  -8   3        9.98       18.79      1.77 o 
   5  -8   3      537.05      530.18      7.12 o 
   6  -8   3      411.15      411.38      8.35 o 
   7  -8   3      260.14      248.16      8.06 o 
   8  -8   3      375.81      360.46     10.02 o 
   9  -8   3      398.98      362.67     11.63 o 
  10  -8   3        2.47        6.58      5.78 o 
  11  -8   3        2.61        1.44      5.02 o 
  12  -8   3       58.84       61.76      7.64 o 
  13  -8   3      344.87      377.24     18.56 o 
  -8  -7   3        9.30        1.25     12.14 o 
  -7  -7   3      202.15      202.34     15.29 o 
  -6  -7   3       26.80       18.38      5.28 o 
  -5  -7   3      232.43      228.07      9.04 o 
  -4  -7   3      212.84      189.28      7.81 o 
  -3  -7   3        2.59       -1.18      2.70 o 
  -2  -7   3      304.40      329.31      8.96 o 
  -1  -7   3      254.45      251.17      7.24 o 
   0  -7   3      131.51      128.11      4.36 o 
   1  -7   3       11.36       13.43      1.80 o 
   2  -7   3       94.96       93.69      3.01 o 
   3  -7   3       12.83       14.14      1.65 o 
   4  -7   3      105.08       87.68      3.30 o 
   5  -7   3       59.62       58.47      2.36 o 
   6  -7   3        6.52        3.83      1.46 o 
   7  -7   3       36.99       42.81      3.93 o 
   8  -7   3      159.02      144.36      6.15 o 
   9  -7   3        5.20        0.76      3.22 o 
  10  -7   3        0.21        3.71      3.91 o 
  11  -7   3       18.18       22.70      7.83 o 
  12  -7   3      142.21      148.32     21.44 o 
  13  -7   3        4.00        7.55      7.64 o 
  -9  -6   3        0.02       -3.02      7.75 o 
  -8  -6   3       10.71        1.03      6.77 o 
  -7  -6   3      175.71      175.40     13.44 o 
  -6  -6   3      184.55      198.04      7.90 o 
  -5  -6   3        0.42       -2.16      2.96 o 
  -4  -6   3       11.09        7.39      3.85 o 
  -3  -6   3      203.89      175.78      6.06 o 
  -2  -6   3      421.33      392.32      8.45 o 
  -1  -6   3      173.27      178.61      5.05 o 
   0  -6   3        5.22        8.72      1.55 o 
   1  -6   3       46.84       53.91      2.12 o 
   2  -6   3     1357.10     1447.21     26.55 o 
   3  -6   3       45.91       70.96      2.88 o 
   4  -6   3      265.46      310.92      6.40 o 
   5  -6   3        5.02        2.30      1.28 o 
   6  -6   3      278.28      296.33      6.40 o 
   7  -6   3      945.17      887.73     15.98 o 
   8  -6   3        4.12       -0.48      3.93 o 
   9  -6   3       51.50       51.57      5.08 o 
  10  -6   3        0.12       -3.22      3.87 o 
  11  -6   3       15.75       17.98      5.24 o 
  12  -6   3        1.25        5.32      6.56 o 
 -10  -5   3        1.72        6.45      6.48 o 
  -9  -5   3       21.70       14.79      9.86 o 
  -8  -5   3        1.65        0.58      6.90 o 
  -7  -5   3      980.86      996.03     23.46 o 
  -6  -5   3       55.80       56.00      4.32 o 
  -5  -5   3       89.66       82.26      4.54 o 
  -4  -5   3       74.83       74.89      3.82 o 
  -3  -5   3      915.28      914.48     13.64 o 
  -2  -5   3     1136.49     1205.96     17.94 o 
  -1  -5   3     1640.68     1576.44     18.95 o 
   0  -5   3       18.23       14.82      1.47 o 
   1  -5   3      116.60      133.46      3.46 o 
   2  -5   3     1039.23     1071.68     23.48 o 
   3  -5   3      156.03      139.97      4.01 o 
   4  -5   3      573.80      606.31     11.45 o 
   5  -5   3     1066.51     1211.50     11.87 o 
   6  -5   3        0.05       -0.14      1.29 o 
   7  -5   3      109.43      107.56      5.54 o 
   8  -5   3        2.01        3.62      3.38 o 
   9  -5   3        0.13        5.49      3.80 o 
  10  -5   3      117.23      133.89      9.07 o 
  11  -5   3       25.11       28.21      5.94 o 
  12  -5   3       31.66       33.74      8.07 o 
 -10  -4   3        2.23       -3.51      7.81 o 
  -9  -4   3      744.59      769.85     21.12 o 
  -8  -4   3       28.52       17.93      9.44 o 
  -7  -4   3      311.01      300.99      7.55 o 
  -6  -4   3       10.90        3.92      2.76 o 
  -5  -4   3       49.69       48.97      3.47 o 
  -4  -4   3      317.92      312.52      5.95 o 
  -3  -4   3     3319.62     3247.82     33.22 o 
  -2  -4   3      821.18      825.05     10.77 o 
  -1  -4   3      210.27      236.95      4.28 o 
   0  -4   3      102.83       88.41      2.24 o 
   1  -4   3     2329.51     2218.92     31.56 o 
   2  -4   3      275.40      251.49      6.47 o 
   3  -4   3     1804.70     2042.26     26.23 o 
   4  -4   3        1.11        2.80      1.01 o 
   5  -4   3      503.33      525.40      8.02 o 
   6  -4   3        1.04        1.99      1.48 o 
   7  -4   3        0.97        0.23      2.52 o 
   8  -4   3      128.91      105.24      6.47 o 
   9  -4   3      409.86      399.41     11.90 o 
  10  -4   3        0.00        3.54      4.40 o 
  11  -4   3       63.83       58.96      7.96 o 
  12  -4   3        0.59       10.44      6.94 o 
 -11  -3   3       47.89       43.02      9.61 o 
 -10  -3   3       54.65       55.22      9.45 o 
  -9  -3   3        1.00        4.93     10.89 o 
  -8  -3   3       90.98       84.03      6.58 o 
  -7  -3   3       12.96       10.43      3.63 o 
  -6  -3   3      106.46      109.73      4.30 o 
  -5  -3   3      692.09      662.23      8.94 o 
  -4  -3   3      320.50      281.91      4.70 o 
  -3  -3   3      331.89      349.57      5.55 o 
  -2  -3   3     1003.62      990.60     11.98 o 
  -1  -3   3       99.78       69.53      2.48 o 
   0  -3   3      155.42      173.59      3.85 o 
   1  -3   3       18.38       21.35      2.00 o 
   2  -3   3        1.05       -0.25      1.43 o 
   3  -3   3     1198.15     1199.45     11.79 o 
   4  -3   3     5063.54     5342.20     48.81 o 
   5  -3   3        0.03       -1.22      1.38 o 
   6  -3   3       15.72       11.99      2.53 o 
   7  -3   3      287.14      263.63      7.77 o 
   8  -3   3       72.68       59.13      5.81 o 
   9  -3   3       95.53      126.62      9.30 o 
  10  -3   3       93.02       77.45      9.67 o 
  11  -3   3       17.07       18.35      8.39 o 
  12  -3   3       17.33       29.19      8.12 o 
 -12  -2   3        0.44       -6.27      7.42 o 
 -11  -2   3      134.21      144.87     13.19 o 
 -10  -2   3       84.52       91.82     14.41 o 
  -9  -2   3      184.38      174.86     10.37 o 
  -8  -2   3      676.21      661.95     11.68 o 
  -7  -2   3      218.21      222.57      5.70 o 
  -6  -2   3      201.40      192.94      4.62 o 
  -5  -2   3      239.70      213.33      4.13 o 
  -4  -2   3      171.16      171.44      4.78 o 
  -3  -2   3        3.69       11.07      1.41 o 
  -2  -2   3     1600.33     1465.14     18.55 o 
  -1  -2   3    22588.69    21217.54    220.98 o 
   0  -2   3      618.56      563.74      6.21 o 
   1  -2   3     1250.63     1131.98     11.99 o 
   2  -2   3      412.10      398.05      5.13 o 
   3  -2   3      757.46      759.77      8.61 o 
   4  -2   3     1314.60     1511.42     15.34 o 
   5  -2   3       23.10       21.74      2.10 o 
   6  -2   3      118.63      112.75      5.95 o 
   7  -2   3      296.98      281.83     13.08 o 
   8  -2   3      415.60      363.24     11.55 o 
   9  -2   3       82.81       64.80      6.83 o 
  10  -2   3        1.28        3.06      5.11 o 
  11  -2   3       32.26       29.36      8.00 o 
 -12  -1   3        0.61        9.27      6.85 o 
 -11  -1   3      123.67      157.80     13.11 o 
 -10  -1   3       38.99       50.69      8.33 o 
  -9  -1   3        0.04        0.94      4.20 o 
  -8  -1   3      151.57      150.34      5.46 o 
  -7  -1   3      335.21      335.95      5.75 o 
  -6  -1   3      206.92      197.30      4.10 o 
  -5  -1   3        4.90        1.37      1.35 o 
  -4  -1   3        7.33        7.24      1.39 o 
  -3  -1   3     1777.82     1650.11     19.35 o 
  -2  -1   3     3936.42     3695.05     35.30 o 
  -1  -1   3      156.25      121.19      2.20 o 
   0  -1   3      171.78      134.61      3.01 o 
   1  -1   3      526.62      503.61      6.70 o 
   2  -1   3      626.46      599.55      7.84 o 
   3  -1   3      234.22      263.98      5.69 o 
   4  -1   3       64.07       66.54      2.75 o 
   5  -1   3      266.72      255.52      5.72 o 
   6  -1   3      514.16      464.37      9.00 o 
   7  -1   3      192.32      170.48      6.12 o 
   8  -1   3      300.86      280.00      8.81 o 
   9  -1   3      112.33      117.57      8.77 o 
  10  -1   3        9.99       22.45      7.16 o 
  11  -1   3        5.11       21.60      8.51 o 
 -13   0   3       77.71      101.03     19.84 o 
 -12   0   3       54.11       72.24      9.04 o 
 -11   0   3      167.33      163.92     10.54 o 
 -10   0   3       10.79        6.35      4.63 o 
  -9   0   3       11.98        6.89      4.22 o 
  -8   0   3       11.91       13.09      2.89 o 
  -7   0   3      492.24      507.61      7.36 o 
  -6   0   3       29.31       36.07      2.15 o 
  -5   0   3      154.88      135.93      3.13 o 
  -4   0   3      131.97      109.13      2.64 o 
  -3   0   3      376.75      421.91      5.25 o 
  -2   0   3     6519.82     6231.50     64.35 o 
  -1   0   3     7799.02     7614.09     70.35 o 
   0   0   3     1291.54     1314.10     14.17 o 
   1   0   3     1205.37     1167.05     12.15 o 
   2   0   3       59.74       41.44      1.74 o 
   3   0   3     1925.35     1996.33     17.90 o 
   4   0   3      256.08      263.10      4.38 o 
   5   0   3        4.33        0.91      1.84 o 
   6   0   3       60.46       50.67      4.17 o 
   7   0   3       56.71       59.01      4.56 o 
   8   0   3      116.76      116.48      8.97 o 
   9   0   3        0.19        3.57      4.68 o 
  10   0   3      166.88      199.99     24.51 o 
 -13   1   3       14.97       22.05     15.85 o 
 -12   1   3      308.51      295.11     17.96 o 
 -11   1   3        3.25        3.52      4.97 o 
 -10   1   3      368.34      343.65      9.81 o 
  -9   1   3        1.16        2.62      3.50 o 
  -8   1   3        0.04       -1.02      1.83 o 
  -7   1   3        9.62        5.14      1.64 o 
  -6   1   3      573.92      668.04      8.06 o 
  -5   1   3      358.14      377.56      4.80 o 
  -4   1   3      326.34      333.22      4.25 o 
  -3   1   3     1720.13     1684.53     14.50 o 
  -2   1   3      263.25      305.09      3.47 o 
  -1   1   3      593.12      623.70      6.23 o 
   0   1   3       37.16       40.31      1.62 o 
   1   1   3     1289.10     1301.31     11.91 o 
   2   1   3      820.24      801.14      8.84 o 
   3   1   3       26.22       33.31      1.94 o 
   4   1   3      547.42      572.08      8.41 o 
   5   1   3      400.47      409.24      7.12 o 
   6   1   3      147.92      143.87      5.20 o 
   7   1   3      228.12      238.22      6.52 o 
   8   1   3      512.80      525.74     13.05 o 
   9   1   3       34.24       30.87      7.16 o 
  10   1   3       28.30       38.54      8.64 o 
 -13   2   3       62.65       67.71     10.22 o 
 -12   2   3      127.67      101.13     13.38 o 
 -11   2   3      142.69      138.30      6.84 o 
 -10   2   3        2.25        0.16      3.28 o 
  -9   2   3     1053.08      954.87     16.96 o 
  -8   2   3       58.57       65.58      2.96 o 
  -7   2   3      574.74      647.10      7.41 o 
  -6   2   3        9.68       11.12      1.26 o 
  -5   2   3      324.47      335.57      4.45 o 
  -4   2   3       81.85       83.68      2.11 o 
  -3   2   3      915.06      965.08      8.68 o 
  -2   2   3     1224.24     1195.43      9.87 o 
  -1   2   3       55.36       67.77      1.89 o 
   0   2   3      867.87      877.17      8.31 o 
   1   2   3     2033.73     2195.55     18.20 o 
   2   2   3     6418.04     6726.50     57.97 o 
   3   2   3      326.93      348.72      6.20 o 
   4   2   3       68.12       77.82      3.84 o 
   5   2   3      495.67      498.48      9.17 o 
   6   2   3      778.36      801.07     11.82 o 
   7   2   3       89.66       88.85      5.96 o 
   8   2   3      126.97      152.47      7.59 o 
   9   2   3       15.03       17.90      7.88 o 
 -14   3   3        4.49        9.02      8.40 o 
 -13   3   3      102.13       95.16     11.07 o 
 -12   3   3       28.13       24.05      5.85 o 
 -11   3   3       91.24       93.60      7.86 o 
 -10   3   3      561.91      502.55     11.20 o 
  -9   3   3      575.93      551.63     11.49 o 
  -8   3   3        0.08       -4.72      3.09 o 
  -7   3   3      676.89      661.57      9.76 o 
  -6   3   3      259.18      311.56      5.43 o 
  -5   3   3      230.05      252.37      3.54 o 
  -4   3   3     1644.54     1739.22     14.00 o 
  -3   3   3     1579.15     1600.03     12.92 o 
  -2   3   3      668.42      732.86      6.60 o 
  -1   3   3     1684.52     1956.43     16.23 o 
   0   3   3     6912.47     7557.99     56.83 o 
   1   3   3      417.00      426.29      5.83 o 
   2   3   3      660.14      708.28      8.55 o 
   3   3   3       28.98       36.70      2.73 o 
   4   3   3     4058.11     4113.22     43.60 o 
   5   3   3      195.64      208.56      6.31 o 
   6   3   3       22.04       18.39      4.10 o 
   7   3   3       58.47       69.15      5.59 o 
   8   3   3      208.46      244.51     11.81 o 
   9   3   3        4.30        3.37     10.72 o 
 -14   4   3        0.82        0.47      7.08 o 
 -13   4   3       82.84       89.76      8.51 o 
 -12   4   3      158.96      167.49      9.65 o 
 -11   4   3      247.95      228.81     12.03 o 
 -10   4   3      154.91      140.79      7.85 o 
  -9   4   3      594.97      591.10     13.84 o 
  -8   4   3        2.50        0.10      2.45 o 
  -7   4   3       80.35       86.37      3.20 o 
  -6   4   3      110.71      111.74      3.30 o 
  -5   4   3     1601.73     1748.00     14.27 o 
  -4   4   3      195.19      231.90      3.69 o 
  -3   4   3      453.71      555.88      7.24 o 
  -2   4   3        2.44        0.00      1.07 o 
  -1   4   3       14.01        4.97      1.47 o 
   0   4   3      322.13      369.80      5.66 o 
   1   4   3      566.49      575.56      7.77 o 
   2   4   3       69.09       80.06      3.41 o 
   3   4   3      708.48      719.53     10.68 o 
   4   4   3      491.26      473.80     10.01 o 
   5   4   3        3.89       11.58      4.31 o 
   6   4   3        0.56       -8.15      4.48 o 
   7   4   3       28.42       20.61      5.85 o 
   8   4   3        6.80       16.51      7.21 o 
 -14   5   3       13.17       21.22     12.59 o 
 -13   5   3        0.37        1.97      5.98 o 
 -12   5   3       13.63       22.10      5.82 o 
 -11   5   3      420.84      383.93     11.92 o 
 -10   5   3      272.07      235.28      8.92 o 
  -9   5   3       15.82        9.81      3.43 o 
  -8   5   3      586.03      593.16     12.06 o 
  -7   5   3      178.81      172.77      4.98 o 
  -6   5   3      182.32      193.56      2.95 o 
  -5   5   3      110.25      120.55      2.72 o 
  -4   5   3       14.86       21.46      1.59 o 
  -3   5   3      527.08      546.32      6.59 o 
  -2   5   3       70.35       90.50      2.53 o 
  -1   5   3       63.35       73.15      2.80 o 
   0   5   3      619.45      640.40      8.38 o 
   1   5   3       29.53       27.66      2.51 o 
   2   5   3       71.55       84.00      5.70 o 
   3   5   3       29.31       28.84      4.73 o 
   4   5   3       51.62       59.85      6.57 o 
   5   5   3      111.24      113.41      8.45 o 
   6   5   3        2.95       -3.78      6.08 o 
   7   5   3        0.95       11.89      7.32 o 
 -14   6   3       96.37       93.57     10.22 o 
 -13   6   3        1.43        5.48      5.80 o 
 -12   6   3       15.23        9.37      5.65 o 
 -11   6   3       58.32       61.74      6.12 o 
 -10   6   3       68.07       78.29      6.41 o 
  -9   6   3      295.61      280.37     11.79 o 
  -8   6   3      495.88      465.90     11.87 o 
  -7   6   3       32.08       33.70      2.59 o 
  -6   6   3      168.73      162.86      3.57 o 
  -5   6   3      356.27      386.15      5.85 o 
  -4   6   3       35.91       34.51      2.11 o 
  -3   6   3       25.81       36.41      2.27 o 
  -2   6   3     1522.80     1522.54     16.19 o 
  -1   6   3      283.46      278.34      5.48 o 
   0   6   3        8.34       10.85      2.40 o 
   1   6   3       46.61       48.99      3.64 o 
   2   6   3      130.38      121.08      5.77 o 
   3   6   3       18.62       14.77      7.57 o 
   4   6   3       42.83       38.27      6.52 o 
   5   6   3        0.20       -1.80      5.81 o 
   6   6   3       71.52       80.93     16.44 o 
 -14   7   3      199.29      198.50     11.81 o 
 -13   7   3        0.49        5.73      4.70 o 
 -12   7   3       31.86       36.74      5.84 o 
 -11   7   3       43.30       52.25      5.78 o 
 -10   7   3       55.41       57.62      5.57 o 
  -9   7   3        8.60        9.45      3.31 o 
  -8   7   3      769.10      682.56     12.95 o 
  -7   7   3     1006.74      999.69     15.38 o 
  -6   7   3       11.64       14.73      2.16 o 
  -5   7   3        0.54        0.64      1.77 o 
  -4   7   3      796.72      763.29     11.62 o 
  -3   7   3        0.42       -0.90      1.85 o 
  -2   7   3       42.47       55.29      3.52 o 
  -1   7   3      884.13      890.81     13.03 o 
   0   7   3      238.08      213.07      6.10 o 
   1   7   3       10.52       10.39      3.25 o 
   2   7   3        9.90       12.77      4.19 o 
   3   7   3      138.12      138.98      9.07 o 
   4   7   3       68.83       57.02     13.78 o 
   5   7   3       59.58       35.07      8.66 o 
 -14   8   3      178.28      185.86     10.76 o 
 -13   8   3      143.05      165.08     17.50 o 
 -12   8   3       33.70       36.94      5.80 o 
 -11   8   3      281.09      269.36      8.77 o 
 -10   8   3        2.52        3.69      3.18 o 
  -9   8   3     1404.77     1372.06     25.34 o 
  -8   8   3      489.75      439.87     11.80 o 
  -7   8   3      102.37      110.71      6.45 o 
  -6   8   3      237.90      223.53      6.49 o 
  -5   8   3        2.75        0.09      2.57 o 
  -4   8   3      174.14      171.18      5.85 o 
  -3   8   3     1067.71     1041.30     16.05 o 
  -2   8   3      227.16      206.23      5.82 o 
  -1   8   3       90.97       69.13      4.33 o 
   0   8   3       60.57       44.94      7.67 o 
   1   8   3       19.31       16.27      4.06 o 
   2   8   3       67.93       78.09      7.23 o 
   3   8   3        0.00      -11.20      5.97 o 
   4   8   3       15.42        9.91      7.59 o 
 -14   9   3        1.73        7.00      5.29 o 
 -13   9   3       83.00       92.73      7.01 o 
 -12   9   3        2.41        3.39      3.53 o 
 -11   9   3      305.69      289.69     13.59 o 
 -10   9   3      477.37      420.65     14.03 o 
  -9   9   3       91.37      100.10      5.80 o 
  -8   9   3       14.63        9.76      4.45 o 
  -7   9   3      207.67      192.17      8.02 o 
  -6   9   3      698.45      668.27     14.04 o 
  -5   9   3      733.59      693.81     14.62 o 
  -4   9   3       26.72       26.30      3.73 o 
  -3   9   3       67.83       79.97      5.29 o 
  -2   9   3      122.39      146.52      8.05 o 
  -1   9   3        6.01       -2.01      2.91 o 
   0   9   3       10.24        0.80      3.46 o 
   1   9   3      196.26      208.25      9.35 o 
   2   9   3       89.60       79.89     17.25 o 
   3   9   3       42.66       51.99      9.06 o 
 -14  10   3       26.61       25.48      6.01 o 
 -13  10   3       11.50        8.98      5.02 o 
 -12  10   3       13.74       20.07      4.89 o 
 -11  10   3       18.26       19.36      4.79 o 
 -10  10   3      445.40      406.90     12.29 o 
  -9  10   3       23.34       18.46      4.34 o 
  -8  10   3       69.63       66.70      7.05 o 
  -7  10   3       62.21       74.60      6.54 o 
  -6  10   3       77.78       92.44      7.09 o 
  -5  10   3      109.62      109.01      7.70 o 
  -4  10   3      558.32      523.37     13.05 o 
  -3  10   3       84.62       86.81      6.69 o 
  -2  10   3        1.72        2.27      3.88 o 
  -1  10   3        4.55        3.13      4.55 o 
   0  10   3      239.08      237.49     13.21 o 
   1  10   3       88.18       89.54     12.94 o 
   2  10   3       13.19       -5.00     11.81 o 
 -13  11   3        0.49        9.75      4.43 o 
 -12  11   3        0.01        5.05      5.86 o 
 -11  11   3       15.81       26.63      5.56 o 
 -10  11   3       48.48       48.31      5.18 o 
  -9  11   3        7.60       12.44      6.78 o 
  -8  11   3        5.28        9.92      4.26 o 
  -7  11   3        0.98        2.26      3.87 o 
  -6  11   3        0.20       -2.27      3.96 o 
  -5  11   3      296.38      291.31     11.55 o 
  -4  11   3        0.41        3.96      5.74 o 
  -3  11   3      176.56      167.07      9.71 o 
  -2  11   3       36.23       32.00      5.68 o 
  -1  11   3       27.51       23.49      5.75 o 
   0  11   3       10.39        2.65      6.72 o 
   1  11   3       94.42       91.78     11.31 o 
 -13  12   3       30.46       34.95      6.35 o 
 -12  12   3        0.23       11.38      5.20 o 
 -11  12   3       20.27       39.58      6.21 o 
 -10  12   3       44.23       48.56      8.14 o 
  -9  12   3        4.44        9.59      6.11 o 
  -8  12   3      154.14      165.31      9.47 o 
  -7  12   3        6.95        4.15      4.44 o 
  -6  12   3       21.19       32.96      5.73 o 
  -5  12   3      232.85      224.91     15.82 o 
  -4  12   3       57.21       63.72      7.53 o 
  -3  12   3       23.90       11.83      5.33 o 
  -2  12   3       25.85       26.84      6.11 o 
  -1  12   3       92.06       92.60     11.28 o 
 -12  13   3      114.57      112.20     10.45 o 
 -11  13   3        3.58        6.55      4.94 o 
 -10  13   3      187.82      211.87     10.57 o 
  -9  13   3       59.15       63.21      7.20 o 
  -8  13   3        3.20        7.79      6.46 o 
  -7  13   3       94.42      110.08     12.83 o 
  -6  13   3        2.73        7.83      5.09 o 
  -5  13   3       10.81       17.47      8.74 o 
  -4  13   3       18.18       32.34      6.59 o 
  -3  13   3       10.70        2.00     10.55 o 
 -10  14   3       47.58       51.46     12.28 o 
  -9  14   3      201.50      193.06     10.65 o 
  -8  14   3      281.44      301.10     14.77 o 
  -7  14   3       47.72       63.86      7.73 o 
  -6  14   3       19.04       14.17      6.13 o 
   4 -15   4        0.29       14.56      4.53 o 
   5 -15   4        2.81       25.87     19.36 o 
   6 -15   4       84.49      104.88     23.62 o 
   7 -15   4       62.08       95.87     12.53 o 
   8 -15   4      114.39      156.95     15.91 o 
   1 -14   4       79.93       71.16     11.39 o 
   2 -14   4       56.10       56.31      7.11 o 
   3 -14   4        0.27        7.48      6.77 o 
   4 -14   4      185.22      213.12     10.45 o 
   5 -14   4        8.20       13.62     11.47 o 
   6 -14   4        8.98       28.84      5.90 o 
   7 -14   4        4.98       14.58      8.80 o 
   8 -14   4      152.40      180.53     15.87 o 
   9 -14   4       11.82       20.20      8.72 o 
  10 -14   4        2.02       15.70      6.77 o 
  -1 -13   4       22.28       18.47      8.50 o 
   0 -13   4       31.03       33.22      6.58 o 
   1 -13   4        2.64        4.51      5.57 o 
   2 -13   4      307.41      318.36     11.34 o 
   3 -13   4      145.72      143.60      7.58 o 
   4 -13   4       46.62       35.43      4.60 o 
   5 -13   4      229.14      239.85     11.80 o 
   6 -13   4        1.37        8.12      4.40 o 
   7 -13   4       58.03       64.93      6.89 o 
   8 -13   4       16.68       17.00      4.91 o 
   9 -13   4        3.07        5.74      5.06 o 
  10 -13   4        0.01        6.14      5.50 o 
  11 -13   4        1.35        3.71      5.61 o 
  -3 -12   4       31.70       28.15      8.55 o 
  -2 -12   4        6.31        3.36      5.14 o 
  -1 -12   4       25.50       16.31      6.10 o 
   0 -12   4      100.25      102.87      8.37 o 
   1 -12   4       76.47       73.35      6.47 o 
   2 -12   4        0.70        2.95      4.32 o 
   3 -12   4      160.26      153.68      8.00 o 
   4 -12   4      138.76      130.35      7.37 o 
   5 -12   4       23.74       18.46      4.69 o 
   6 -12   4      343.25      329.76     12.87 o 
   7 -12   4        1.95        2.60      4.17 o 
   8 -12   4       23.51       24.79      5.96 o 
   9 -12   4      127.30      126.47     10.23 o 
  10 -12   4       10.16       26.60      6.95 o 
  11 -12   4      143.34      144.54     10.30 o 
  -4 -11   4       23.11       25.82      6.98 o 
  -3 -11   4       44.60       32.84      6.77 o 
  -2 -11   4       34.10       42.54      6.65 o 
  -1 -11   4      152.28      145.46     15.27 o 
   0 -11   4      375.91      375.49     12.19 o 
   1 -11   4        7.67        7.19      3.56 o 
   2 -11   4      837.73      849.51     18.31 o 
   3 -11   4        0.10       -0.09      3.06 o 
   4 -11   4      111.91      105.04     17.15 o 
   5 -11   4       70.78       67.53     14.77 o 
   6 -11   4       92.17       85.10      6.58 o 
   7 -11   4      169.57      147.59      8.18 o 
   8 -11   4      535.18      473.69     11.16 o 
   9 -11   4      282.04      282.87     11.29 o 
  10 -11   4        0.07        0.78      3.90 o 
  11 -11   4        8.26       11.36      8.17 o 
  12 -11   4       14.98       17.92      6.55 o 
  -5 -10   4        5.27       12.71      6.61 o 
  -4 -10   4       49.62       61.27      7.91 o 
  -3 -10   4       31.28       28.61      6.07 o 
  -2 -10   4       25.95       22.36      5.80 o 
  -1 -10   4       86.70       82.80     13.10 o 
   0 -10   4       30.71       30.81      4.61 o 
   1 -10   4      891.93      899.00     16.82 o 
   2 -10   4      394.27      381.50     12.24 o 
   3 -10   4      221.07      222.46      5.56 o 
   4 -10   4        1.45       -0.05      1.95 o 
   5 -10   4      110.56      110.69      5.01 o 
   6 -10   4      665.75      624.21     15.45 o 
   7 -10   4      402.66      373.95     11.41 o 
   8 -10   4        4.21        8.26      3.72 o 
   9 -10   4       16.17       14.28      4.57 o 
  10 -10   4        6.82       17.03      5.81 o 
  11 -10   4        7.87       19.19      6.82 o 
  12 -10   4        0.68        4.11      8.24 o 
  -6  -9   4      167.32      152.49     13.95 o 
  -5  -9   4       54.51       42.15      7.30 o 
  -4  -9   4      159.55      157.04     10.31 o 
  -3  -9   4       35.31       33.42      9.81 o 
  -2  -9   4       27.08       22.69      4.68 o 
  -1  -9   4       10.49        9.28      3.83 o 
   0  -9   4      883.34      872.60     16.29 o 
   1  -9   4        6.11        6.08      2.61 o 
   2  -9   4        0.32        0.42      1.87 o 
   3  -9   4        0.74        1.31      2.31 o 
   4  -9   4      151.95      140.52      4.10 o 
   5  -9   4      118.68      111.35      4.34 o 
   6  -9   4      126.98      116.81      5.06 o 
   7  -9   4      221.96      187.98      7.94 o 
   8  -9   4        5.49        0.17      3.88 o 
   9  -9   4       42.10       44.89     10.76 o 
  10  -9   4        0.10        1.21      4.13 o 
  11  -9   4       27.86       31.32      5.95 o 
  12  -9   4        0.27       10.43      7.30 o 
  -7  -8   4        0.54       -0.11     13.01 o 
  -6  -8   4       43.03       37.70      6.54 o 
  -5  -8   4      553.03      542.88     15.89 o 
  -4  -8   4       80.61       76.42      7.43 o 
  -3  -8   4        0.02       -0.04      3.47 o 
  -2  -8   4      475.80      462.12     14.11 o 
  -1  -8   4      312.27      289.07      8.19 o 
   0  -8   4      107.98      107.29      4.97 o 
   1  -8   4      915.06      904.70     13.52 o 
   2  -8   4       30.26       26.94      1.95 o 
   3  -8   4      216.05      224.57      5.47 o 
   4  -8   4      104.90      109.73      4.64 o 
   5  -8   4      489.49      418.51      8.13 o 
   6  -8   4      125.87      133.65      4.21 o 
   7  -8   4       45.71       52.74      4.77 o 
   8  -8   4      414.69      405.05      9.51 o 
   9  -8   4        7.48       10.52      3.54 o 
  10  -8   4       32.81       29.51      5.29 o 
  11  -8   4       75.77       87.81     12.13 o 
  12  -8   4       88.50       82.22     18.45 o 
  -8  -7   4      176.78      149.73     19.81 o 
  -7  -7   4        0.02       -1.85      6.27 o 
  -6  -7   4      283.33      293.84     11.60 o 
  -5  -7   4       36.10       37.52      5.56 o 
  -4  -7   4      506.28      477.11     12.24 o 
  -3  -7   4       15.06       14.27      3.68 o 
  -2  -7   4      283.87      274.33      7.94 o 
  -1  -7   4      403.28      384.79      8.92 o 
   0  -7   4       28.14       30.06      2.57 o 
   1  -7   4      171.49      152.17      3.65 o 
   2  -7   4       39.30       38.33      2.60 o 
   3  -7   4      140.32      131.01      5.36 o 
   4  -7   4       73.91       68.01      3.50 o 
   5  -7   4       27.42       25.76      3.00 o 
   6  -7   4      288.45      298.69      7.56 o 
   7  -7   4      888.74      890.62     13.40 o 
   8  -7   4        0.62       -0.12      2.86 o 
   9  -7   4       27.29       33.41      6.87 o 
  10  -7   4        0.04        4.62      3.96 o 
  11  -7   4      219.31      263.81     14.57 o 
  12  -7   4        0.57        0.23      5.89 o 
  -9  -6   4       19.90       22.35      8.64 o 
  -8  -6   4        0.17       -0.83      5.00 o 
  -7  -6   4        0.88       -2.35      3.39 o 
  -6  -6   4      184.83      156.34      6.66 o 
  -5  -6   4      223.39      230.27      7.51 o 
  -4  -6   4       58.95       52.98      4.35 o 
  -3  -6   4      102.35       80.95      4.52 o 
  -2  -6   4      255.68      254.71      7.09 o 
  -1  -6   4      215.31      234.22      5.56 o 
   0  -6   4      349.19      357.10      5.84 o 
   1  -6   4      459.26      458.61      5.98 o 
   2  -6   4       50.10       71.85      4.01 o 
   3  -6   4      317.76      266.76      7.55 o 
   4  -6   4      241.98      263.62      7.23 o 
   5  -6   4     1482.71     1468.05     17.71 o 
   6  -6   4      952.83      925.78     11.52 o 
   7  -6   4      466.80      450.42      8.68 o 
   8  -6   4       49.67       50.66      6.78 o 
   9  -6   4        2.04       -0.08      3.55 o 
  10  -6   4        2.11        4.29      4.26 o 
  11  -6   4      103.15       97.06     11.22 o 
  12  -6   4       16.56       15.57      6.84 o 
 -10  -5   4       46.87       38.23      7.72 o 
  -9  -5   4       19.18       21.83      8.66 o 
  -8  -5   4       18.87       13.97      5.72 o 
  -7  -5   4        0.13       -3.50      3.36 o 
  -6  -5   4       32.91       36.45      5.35 o 
  -5  -5   4      410.13      379.01      7.66 o 
  -4  -5   4      535.36      552.67     10.05 o 
  -3  -5   4      962.69      947.38     13.89 o 
  -2  -5   4       29.31       32.47      2.55 o 
  -1  -5   4      121.99      114.07      4.25 o 
   0  -5   4        8.81       13.81      1.34 o 
   1  -5   4       60.22       75.54      3.62 o 
   2  -5   4       10.76       14.94      2.10 o 
   3  -5   4       88.47       73.56      6.17 o 
   4  -5   4      412.48      403.87      8.05 o 
   5  -5   4      387.53      431.30      5.56 o 
   6  -5   4      357.32      336.95      5.79 o 
   7  -5   4       29.55       31.38      4.82 o 
   8  -5   4       24.77       19.86      4.17 o 
   9  -5   4       27.08       24.65      4.84 o 
  10  -5   4        6.60        8.50      5.93 o 
  11  -5   4      134.16      113.09     12.54 o 
  12  -5   4       28.72       29.97     12.04 o 
 -11  -4   4       68.47       89.25     11.77 o 
 -10  -4   4       86.45       87.83     11.12 o 
  -9  -4   4      180.60      191.08     10.46 o 
  -8  -4   4       30.80       26.59      5.42 o 
  -7  -4   4      490.73      472.54     10.07 o 
  -6  -4   4      516.99      491.75      9.13 o 
  -5  -4   4       36.63       42.86      3.61 o 
  -4  -4   4      118.18      105.39      5.00 o 
  -3  -4   4      240.43      215.74      5.11 o 
  -2  -4   4     1594.55     1634.78     20.21 o 
  -1  -4   4      283.56      276.75      4.43 o 
   0  -4   4     1387.90     1463.89     14.29 o 
   1  -4   4     1373.73     1357.03     19.85 o 
   2  -4   4        2.25        4.71      1.54 o 
   3  -4   4        8.19        0.85      1.74 o 
   4  -4   4      235.35      236.96      4.47 o 
   5  -4   4      392.30      423.18      5.85 o 
   6  -4   4      106.95      111.22      3.87 o 
   7  -4   4      152.59      143.21      5.97 o 
   8  -4   4       28.36       16.69      6.54 o 
   9  -4   4       59.53       61.41      6.29 o 
  10  -4   4      193.46      193.09      9.92 o 
  11  -4   4        6.46       14.30      6.62 o 
  12  -4   4      146.65      109.92     16.63 o 
 -11  -3   4        2.01        4.28      7.86 o 
 -10  -3   4      291.54      281.51     21.06 o 
  -9  -3   4        3.77       -3.50      4.76 o 
  -8  -3   4      141.86      149.88      7.21 o 
  -7  -3   4        0.04        3.61      2.50 o 
  -6  -3   4      504.60      483.45      9.11 o 
  -5  -3   4      527.78      488.40      8.01 o 
  -4  -3   4     1800.21     1738.65     17.81 o 
  -3  -3   4      265.77      257.55      4.90 o 
  -2  -3   4      147.05      136.70      3.53 o 
  -1  -3   4        7.97       24.30      1.51 o 
   0  -3   4      519.78      519.08      7.63 o 
   1  -3   4       72.07       85.02      3.57 o 
   2  -3   4      141.01      119.37      2.88 o 
   3  -3   4     3252.49     3425.74     33.21 o 
   4  -3   4      764.18      820.99      9.72 o 
   5  -3   4      458.70      479.46      7.18 o 
   6  -3   4     1618.36     1639.04     22.75 o 
   7  -3   4      336.98      362.73     10.23 o 
   8  -3   4      379.39      334.73     17.51 o 
   9  -3   4      254.28      236.16     11.11 o 
  10  -3   4      183.14      219.01     11.85 o 
  11  -3   4       66.33       87.27     10.15 o 
 -12  -2   4       29.56       19.61     15.21 o 
 -11  -2   4        0.83       -0.35      7.79 o 
 -10  -2   4        9.69        8.22      9.38 o 
  -9  -2   4       43.59       51.63      7.42 o 
  -8  -2   4      861.76      824.57     14.33 o 
  -7  -2   4       77.79       85.65      4.53 o 
  -6  -2   4        3.64        3.74      1.93 o 
  -5  -2   4      403.38      396.60      5.73 o 
  -4  -2   4       96.05       94.63      2.77 o 
  -3  -2   4     1007.88      917.01      9.96 o 
  -2  -2   4    10437.20    10336.89    108.70 o 
  -1  -2   4       50.41       62.06      2.34 o 
   0  -2   4     2097.64     2000.41     18.53 o 
   1  -2   4       51.58       55.67      1.76 o 
   2  -2   4       14.76       16.70      1.45 o 
   3  -2   4       33.41       54.65      2.60 o 
   4  -2   4     1459.18     1446.00     15.23 o 
   5  -2   4      513.89      528.44      8.43 o 
   6  -2   4       58.96       52.28      4.30 o 
   7  -2   4       15.82       24.12      5.32 o 
   8  -2   4      362.29      351.08     11.76 o 
   9  -2   4        3.72        2.09      5.08 o 
  10  -2   4       60.47       43.22      8.11 o 
  11  -2   4       16.84       17.54      8.46 o 
 -12  -1   4       38.36       32.57      9.96 o 
 -11  -1   4       62.24       70.54      8.91 o 
 -10  -1   4      218.17      212.71     19.88 o 
  -9  -1   4        0.03        0.04      5.29 o 
  -8  -1   4      298.41      272.96      6.71 o 
  -7  -1   4        2.87       -3.01      1.73 o 
  -6  -1   4      104.79      109.96      3.23 o 
  -5  -1   4       53.60       65.73      2.55 o 
  -4  -1   4        0.24       -1.63      1.24 o 
  -3  -1   4      811.19      781.13     10.26 o 
  -2  -1   4     1370.97     1256.03     14.02 o 
  -1  -1   4        0.29        2.74      1.27 o 
   0  -1   4     1430.14     1385.33     17.53 o 
   1  -1   4      251.94      238.87      4.28 o 
   2  -1   4      282.45      324.35      5.61 o 
   3  -1   4      186.39      175.26      4.08 o 
   4  -1   4      944.98      949.20     11.57 o 
   5  -1   4      639.24      593.94     12.08 o 
   6  -1   4     2084.32     1937.96     24.72 o 
   7  -1   4       14.51        9.44      3.50 o 
   8  -1   4       13.50       24.97      5.41 o 
   9  -1   4       28.25       34.32      8.07 o 
  10  -1   4       39.91       36.65     10.95 o 
 -13   0   4       23.37       28.33      7.84 o 
 -12   0   4       77.12       94.45      9.65 o 
 -11   0   4       15.68       11.07      6.29 o 
 -10   0   4       84.05       89.02      7.31 o 
  -9   0   4      403.97      390.66     11.75 o 
  -8   0   4       16.83       19.34      2.73 o 
  -7   0   4      372.97      367.41      6.06 o 
  -6   0   4       43.09       42.10      2.28 o 
  -5   0   4        2.53        3.13      1.22 o 
  -4   0   4        9.44       19.24      1.41 o 
  -3   0   4      318.96      321.03      4.09 o 
  -2   0   4       42.08       44.71      1.78 o 
  -1   0   4     1429.12     1329.36     13.32 o 
   0   0   4      261.46      291.32      5.03 o 
   1   0   4      890.42      917.97     10.74 o 
   2   0   4      801.92      773.96      8.99 o 
   3   0   4      130.45      111.80      3.19 o 
   4   0   4      160.09      156.29      4.05 o 
   5   0   4      165.16      158.96      6.52 o 
   6   0   4       32.68       30.41      3.79 o 
   7   0   4      302.02      284.48      8.15 o 
   8   0   4       35.57       29.48      5.06 o 
   9   0   4       29.26       37.62      6.31 o 
  10   0   4      150.21      194.64     31.74 o 
 -13   1   4        0.52        1.21     13.79 o 
 -12   1   4       21.60       24.41      6.96 o 
 -11   1   4        0.01       -3.13      4.38 o 
 -10   1   4      246.62      247.60      8.50 o 
  -9   1   4      415.43      384.81     10.38 o 
  -8   1   4        1.11        1.97      1.53 o 
  -7   1   4       17.34       19.64      1.79 o 
  -6   1   4        0.31       -1.87      1.20 o 
  -5   1   4     1634.81     1600.09     16.22 o 
  -4   1   4      465.16      506.27      6.13 o 
  -3   1   4     1430.21     1366.45     13.01 o 
  -2   1   4     1617.42     1657.45     14.62 o 
  -1   1   4       82.96       84.65      2.45 o 
   0   1   4        2.79        1.19      1.13 o 
   1   1   4        6.87        6.00      1.33 o 
   2   1   4      384.14      364.10      5.39 o 
   3   1   4        1.86        2.93      1.70 o 
   4   1   4       46.52       54.43      3.36 o 
   5   1   4      415.93      394.34      7.84 o 
   6   1   4       29.98       24.38      3.00 o 
   7   1   4        1.58        5.30      3.95 o 
   8   1   4      229.31      255.23     10.41 o 
   9   1   4       17.80       24.65      8.02 o 
 -14   2   4        4.26       10.14     36.49 o 
 -13   2   4       13.42       23.00     18.28 o 
 -12   2   4      181.67      166.39     12.28 o 
 -11   2   4      247.52      223.56      8.62 o 
 -10   2   4     1040.35      942.72     17.55 o 
  -9   2   4       12.99        5.48      3.71 o 
  -8   2   4       35.17       31.43      2.36 o 
  -7   2   4       51.58       56.65      2.24 o 
  -6   2   4      233.76      269.75      4.29 o 
  -5   2   4     4306.17     4858.43     37.83 o 
  -4   2   4      123.66      128.93      2.72 o 
  -3   2   4     5220.44     5640.91     49.63 o 
  -2   2   4     2908.64     2900.70     22.23 o 
  -1   2   4      176.89      222.53      3.51 o 
   0   2   4       16.73       10.17      1.41 o 
   1   2   4      556.11      594.93      6.79 o 
   2   2   4       91.78      100.04      3.28 o 
   3   2   4      188.63      192.70      5.23 o 
   4   2   4        0.02       -2.08      2.59 o 
   5   2   4        0.45        1.62      2.79 o 
   6   2   4      145.98      161.26      6.33 o 
   7   2   4      152.24      134.40      8.20 o 
   8   2   4       36.44       47.84      7.76 o 
   9   2   4      222.16      243.49     15.33 o 
 -14   3   4        3.77       13.54      9.12 o 
 -13   3   4       48.90       37.36      8.77 o 
 -12   3   4      122.13      127.45      6.67 o 
 -11   3   4      586.11      557.32     13.30 o 
 -10   3   4      796.84      748.47     14.74 o 
  -9   3   4        5.01        1.82      3.30 o 
  -8   3   4      135.40      139.57      5.13 o 
  -7   3   4      313.48      298.69      4.62 o 
  -6   3   4        6.57        7.58      1.15 o 
  -5   3   4      565.59      644.47      7.19 o 
  -4   3   4       62.99       60.17      1.99 o 
  -3   3   4      125.43      162.03      2.91 o 
  -2   3   4     2016.31     2191.08     16.82 o 
  -1   3   4      368.65      393.73      5.37 o 
   0   3   4      727.60      717.01      8.23 o 
   1   3   4      648.78      697.08      8.25 o 
   2   3   4      421.48      477.66      7.64 o 
   3   3   4     1326.93     1358.66     17.68 o 
   4   3   4      144.87      146.26      5.62 o 
   5   3   4       13.44       10.49      3.61 o 
   6   3   4      121.94      134.59      6.20 o 
   7   3   4      376.94      373.27     13.16 o 
   8   3   4        1.54        9.19     10.03 o 
 -14   4   4      122.96      140.42     12.69 o 
 -13   4   4      289.70      286.02     14.44 o 
 -12   4   4       31.63       33.05      6.02 o 
 -11   4   4      131.46      144.85      8.56 o 
 -10   4   4      157.61      162.76      6.54 o 
  -9   4   4      100.73      112.57      5.03 o 
  -8   4   4      162.34      179.23      5.68 o 
  -7   4   4      381.07      458.56      6.88 o 
  -6   4   4      309.01      332.47      4.44 o 
  -5   4   4     1312.95     1316.83     11.39 o 
  -4   4   4      251.04      271.95      4.12 o 
  -3   4   4        9.15       21.45      1.39 o 
  -2   4   4       26.12       43.92      2.00 o 
  -1   4   4      893.89      885.70     11.60 o 
   0   4   4        2.25        1.85      1.58 o 
   1   4   4      773.38      787.24     10.50 o 
   2   4   4      165.33      151.55      4.94 o 
   3   4   4      989.68     1017.19     15.01 o 
   4   4   4       22.59       21.44      4.81 o 
   5   4   4      559.97      584.42     15.15 o 
   6   4   4       99.75      112.51      9.03 o 
   7   4   4       21.64       25.71      7.31 o 
 -14   5   4       11.43       13.84      9.11 o 
 -13   5   4        6.26        8.86      5.58 o 
 -12   5   4        1.44        4.04      4.86 o 
 -11   5   4      229.06      237.18      8.75 o 
 -10   5   4       13.12       12.34      3.70 o 
  -9   5   4      247.05      240.44      6.52 o 
  -8   5   4     1384.36     1367.41     19.59 o 
  -7   5   4      239.85      240.89      4.00 o 
  -6   5   4       66.59       81.37      2.22 o 
  -5   5   4        8.46       16.11      1.78 o 
  -4   5   4       85.04       96.95      2.75 o 
  -3   5   4       75.47      106.67      2.68 o 
  -2   5   4       22.22       24.17      1.88 o 
  -1   5   4     1006.79     1053.65     11.21 o 
   0   5   4      457.82      477.92      7.74 o 
   1   5   4        0.42       -1.99      2.06 o 
   2   5   4      169.08      174.27      6.19 o 
   3   5   4      112.09      131.92      8.35 o 
   4   5   4      168.39      173.92      9.54 o 
   5   5   4      248.16      257.79     11.52 o 
   6   5   4      104.34      122.05     10.87 o 
   7   5   4      111.79      121.78     12.63 o 
 -14   6   4       60.07       78.50      8.09 o 
 -13   6   4       23.88       26.66      5.83 o 
 -12   6   4        0.07        3.53      4.27 o 
 -11   6   4        0.38       -1.13      3.55 o 
 -10   6   4       86.19       88.22      5.85 o 
  -9   6   4        4.59       -2.53      3.39 o 
  -8   6   4       47.40       42.15      3.89 o 
  -7   6   4      578.83      563.58      7.26 o 
  -6   6   4        0.28       -0.38      1.35 o 
  -5   6   4       31.64       35.92      2.10 o 
  -4   6   4        5.65        7.77      1.51 o 
  -3   6   4      149.51      146.28      3.81 o 
  -2   6   4      778.01      799.07     10.36 o 
  -1   6   4       47.96       48.91      3.24 o 
   0   6   4       55.14       56.14      5.06 o 
   1   6   4       45.99       40.26      3.90 o 
   2   6   4       51.43       45.65      6.25 o 
   3   6   4       22.47        8.81      5.31 o 
   4   6   4      247.50      240.40     11.21 o 
   5   6   4      197.18      208.08     12.42 o 
   6   6   4      168.96      191.28     12.52 o 
 -14   7   4       13.78       21.69      6.07 o 
 -13   7   4       57.09       50.93      6.53 o 
 -12   7   4        0.37        0.28      4.04 o 
 -11   7   4       34.43       38.29      5.41 o 
 -10   7   4       31.51       35.77      7.32 o 
  -9   7   4      740.12      667.83     15.14 o 
  -8   7   4      155.78      158.66      5.95 o 
  -7   7   4      159.09      171.89      5.98 o 
  -6   7   4      260.00      255.99      5.05 o 
  -5   7   4     1580.88     1523.01     16.95 o 
  -4   7   4       14.46       16.06      2.35 o 
  -3   7   4       67.64       85.62      4.13 o 
  -2   7   4       50.23       60.04      4.92 o 
  -1   7   4     1230.41     1249.48     17.15 o 
   0   7   4       80.41       93.64      5.14 o 
   1   7   4        0.33        2.53      4.31 o 
   2   7   4      278.78      283.54     14.42 o 
   3   7   4       60.04       61.51      7.61 o 
   4   7   4        5.38        2.40      6.29 o 
   5   7   4        1.46       -6.45      6.98 o 
 -14   8   4       14.00        9.49      5.54 o 
 -13   8   4        2.65       11.22      6.15 o 
 -12   8   4       25.20       25.07      4.76 o 
 -11   8   4       60.01       74.77      5.90 o 
 -10   8   4        4.88        0.11      3.53 o 
  -9   8   4      213.23      173.22      8.00 o 
  -8   8   4        0.07       -3.57      2.85 o 
  -7   8   4      933.75      892.12     16.57 o 
  -6   8   4     2460.22     2425.61     41.61 o 
  -5   8   4       24.08       15.35      3.41 o 
  -4   8   4      165.99      160.05      5.13 o 
  -3   8   4      578.62      543.69     10.53 o 
  -2   8   4      325.23      302.01      7.86 o 
  -1   8   4       76.29       60.29      5.02 o 
   0   8   4      255.40      263.70     10.05 o 
   1   8   4      227.90      240.58     10.31 o 
   2   8   4       80.35       74.78     12.49 o 
   3   8   4        3.41        5.09      7.28 o 
   4   8   4      294.40      326.22     24.53 o 
 -14   9   4       15.24       18.97      5.36 o 
 -13   9   4       57.29       72.01      6.59 o 
 -12   9   4       96.25      109.36      8.01 o 
 -11   9   4       11.53       15.78      4.71 o 
 -10   9   4        2.61        9.86      4.07 o 
  -9   9   4      137.69      151.09      6.92 o 
  -8   9   4      253.88      262.07     11.92 o 
  -7   9   4      598.68      535.89     19.78 o 
  -6   9   4       91.76       84.50      5.19 o 
  -5   9   4      447.39      411.33     11.78 o 
  -4   9   4      327.69      312.49      9.11 o 
  -3   9   4        0.03       -0.35      2.39 o 
  -2   9   4      137.52      151.16      6.70 o 
  -1   9   4       14.67        0.55      3.97 o 
   0   9   4       11.47       11.72      5.04 o 
   1   9   4       88.54       86.66     17.38 o 
   2   9   4        0.03       -8.65      6.48 o 
   3   9   4      142.38      136.06     18.24 o 
 -14  10   4       49.06       54.16      7.26 o 
 -13  10   4        0.62        9.97      5.04 o 
 -12  10   4      203.11      215.15     10.01 o 
 -11  10   4       34.49       40.77      7.93 o 
 -10  10   4      248.88      221.40      8.14 o 
  -9  10   4       19.29       18.12      4.71 o 
  -8  10   4     1140.27     1075.35     24.25 o 
  -7  10   4      258.04      252.52     10.58 o 
  -6  10   4       14.13       18.30      4.90 o 
  -5  10   4       10.73        8.74      4.13 o 
  -4  10   4       32.25       31.78      5.12 o 
  -3  10   4        0.07        0.88      4.02 o 
  -2  10   4       19.07       14.30      4.80 o 
  -1  10   4      181.23      173.48     11.77 o 
   0  10   4       43.62       49.71      8.83 o 
   1  10   4       58.63       48.37     14.10 o 
 -13  11   4      172.66      186.93     10.27 o 
 -12  11   4       17.84       19.58      5.15 o 
 -11  11   4        7.63       12.18      4.86 o 
 -10  11   4        0.71        9.19      3.90 o 
  -9  11   4        7.30       10.46      4.49 o 
  -8  11   4       77.19       86.17      7.47 o 
  -7  11   4        3.56        2.43      4.37 o 
  -6  11   4      233.00      232.52     10.72 o 
  -5  11   4       33.27       36.59      6.07 o 
  -4  11   4      175.02      157.59      8.94 o 
  -3  11   4       24.52       21.70      5.47 o 
  -2  11   4        0.44        3.48      6.31 o 
  -1  11   4       11.43        5.03      7.12 o 
   0  11   4       34.44       44.93     14.10 o 
 -13  12   4        2.90       17.38     12.63 o 
 -12  12   4       28.38       47.70     12.78 o 
 -11  12   4       49.45       66.66      8.39 o 
 -10  12   4      125.07      137.21     10.35 o 
  -9  12   4       53.91       68.23      7.29 o 
  -8  12   4       16.55       14.32      5.33 o 
  -7  12   4       51.59       52.14      7.16 o 
  -6  12   4      269.54      240.62     11.45 o 
  -5  12   4       16.30       15.60      5.55 o 
  -4  12   4        0.51       -2.03      4.69 o 
  -3  12   4        6.27        6.19      5.17 o 
  -2  12   4        0.16       -6.17      7.27 o 
 -11  13   4       15.43       26.13      9.19 o 
 -10  13   4       12.26       22.14     11.58 o 
  -9  13   4       70.78       92.03      8.87 o 
  -8  13   4       23.22       42.01      9.28 o 
  -7  13   4       33.83       43.18      6.98 o 
  -6  13   4       57.59       56.86      7.75 o 
  -5  13   4      286.32      265.56     13.14 o 
  -4  13   4      106.09      113.52     10.12 o 
   4 -15   5       12.51       16.72      7.05 o 
   5 -15   5       67.59       94.77     19.03 o 
   6 -15   5       70.45       87.53      8.81 o 
   7 -15   5       12.91       25.47     12.43 o 
   1 -14   5       64.90       57.11      7.25 o 
   2 -14   5        9.85        6.08      4.62 o 
   3 -14   5       11.86       17.93      4.70 o 
   4 -14   5      272.00      267.72     13.34 o 
   5 -14   5      116.05      133.32      9.66 o 
   6 -14   5       30.97       42.97     13.53 o 
   7 -14   5       72.63       77.17      7.78 o 
   8 -14   5      193.97      215.23     11.37 o 
   9 -14   5      110.29      122.87      8.69 o 
  -1 -13   5      285.25      287.30     13.63 o 
   0 -13   5       28.93       27.55      5.91 o 
   1 -13   5      178.36      186.98      9.85 o 
   2 -13   5        8.68       12.77      6.32 o 
   3 -13   5       45.91       60.61      5.30 o 
   4 -13   5       92.92       96.84      9.86 o 
   5 -13   5       90.25       90.82      9.53 o 
   6 -13   5       45.13       61.56      6.49 o 
   7 -13   5      124.08      126.25     13.37 o 
   8 -13   5       15.53       21.25      5.02 o 
   9 -13   5      277.83      335.12     21.86 o 
  10 -13   5      123.92      144.92     15.55 o 
  -3 -12   5      135.29      114.79     10.31 o 
  -2 -12   5        1.21       -1.97      4.79 o 
  -1 -12   5       63.32       67.87      9.16 o 
   0 -12   5        3.91       -0.48      4.01 o 
   1 -12   5        3.43        3.15      3.69 o 
   2 -12   5       29.75       35.72      4.53 o 
   3 -12   5      187.30      197.33     10.08 o 
   4 -12   5      102.59      103.68      7.44 o 
   5 -12   5        0.20        1.32      3.35 o 
   6 -12   5       38.31       39.87      5.51 o 
   7 -12   5        4.89        1.51      7.25 o 
   8 -12   5        4.29        0.90      3.67 o 
   9 -12   5       38.70       34.20      6.10 o 
  10 -12   5      115.99      132.99     13.75 o 
  11 -12   5       13.40       22.94      6.24 o 
  -4 -11   5        3.30        5.48      5.75 o 
  -3 -11   5       48.12       37.03      6.81 o 
  -2 -11   5       83.63       81.01      7.80 o 
  -1 -11   5       20.74       20.22      5.29 o 
   0 -11   5       22.20       24.04      4.99 o 
   1 -11   5        5.11        6.34      3.35 o 
   2 -11   5        1.34        2.99      2.75 o 
   3 -11   5        5.40        6.24      3.10 o 
   4 -11   5       19.93       16.94      3.09 o 
   5 -11   5       12.37        4.73      3.05 o 
   6 -11   5        4.52        4.30      3.24 o 
   7 -11   5       45.90       63.21      5.17 o 
   8 -11   5        2.68        8.04      3.80 o 
   9 -11   5      110.01      125.67     10.99 o 
  10 -11   5        7.34       13.14      5.41 o 
  11 -11   5        0.16        9.60      5.55 o 
  -5 -10   5        1.93        4.48      5.48 o 
  -4 -10   5        0.36       -1.75      4.56 o 
  -3 -10   5      154.21      152.83      9.59 o 
  -2 -10   5       30.97       30.71      5.70 o 
  -1 -10   5        1.49        0.17      3.63 o 
   0 -10   5      135.23      126.87      7.58 o 
   1 -10   5      690.09      687.69     13.60 o 
   2 -10   5       14.24       15.19      2.80 o 
   3 -10   5      362.66      366.42     10.84 o 
   4 -10   5        0.33       -0.41      1.81 o 
   5 -10   5      283.13      299.99      9.70 o 
   6 -10   5       58.54       70.53      5.78 o 
   7 -10   5      107.28      117.33      4.95 o 
   8 -10   5        0.05       -2.60      3.44 o 
   9 -10   5       29.31       22.31      5.90 o 
  10 -10   5       72.82       70.86     17.96 o 
  11 -10   5        2.65       -6.26      6.69 o 
  -7  -9   5       13.27       -2.17      7.62 o 
  -6  -9   5        8.63       15.43      6.33 o 
  -5  -9   5       59.93       54.35      7.44 o 
  -4  -9   5       49.35       35.79      6.23 o 
  -3  -9   5       95.86       90.17      7.62 o 
  -2  -9   5       30.51       34.10      6.04 o 
  -1  -9   5      899.11      886.88     18.93 o 
   0  -9   5      346.66      354.79      8.94 o 
   1  -9   5       12.71       13.81      3.18 o 
   2  -9   5      202.56      193.63      6.97 o 
   3  -9   5      199.94      200.31      5.59 o 
   4  -9   5       73.63       69.15      5.07 o 
   5  -9   5      118.89      123.11      6.56 o 
   6  -9   5       16.95       13.99      4.04 o 
   7  -9   5       21.95       17.21      3.51 o 
   8  -9   5        3.86       -1.12      4.91 o 
   9  -9   5       58.09       39.96      9.19 o 
  10  -9   5        8.22        0.16     12.03 o 
  11  -9   5       46.58       36.78      6.10 o 
  12  -9   5      120.58      150.17     26.58 o 
  -8  -8   5       10.25        6.82      8.33 o 
  -7  -8   5       15.23       17.71      8.23 o 
  -6  -8   5       31.87       29.25      5.90 o 
  -5  -8   5       97.08       88.60     24.30 o 
  -4  -8   5      171.98      149.69      9.06 o 
  -3  -8   5      300.57      298.02     14.09 o 
  -2  -8   5       70.62       68.81      4.84 o 
  -1  -8   5       17.77       20.51      3.22 o 
   0  -8   5      928.84      900.30     15.62 o 
   1  -8   5      124.18      115.61      3.83 o 
   2  -8   5      301.07      321.98      7.46 o 
   3  -8   5       84.93       87.09      5.25 o 
   4  -8   5        1.72        3.74      2.13 o 
   5  -8   5      258.85      253.99      9.48 o 
   6  -8   5      320.88      320.68      9.04 o 
   7  -8   5      854.49      816.27     18.13 o 
   8  -8   5       41.19       29.96      4.91 o 
   9  -8   5        3.17        8.97      3.63 o 
  10  -8   5       13.94       12.68      4.82 o 
  11  -8   5        2.21        0.96      5.24 o 
  12  -8   5        4.52       16.80      6.33 o 
  -8  -7   5        9.00        6.79      7.48 o 
  -7  -7   5      494.44      467.06     15.15 o 
  -6  -7   5        8.42        9.33      4.84 o 
  -5  -7   5      186.31      173.88     28.00 o 
  -4  -7   5       54.30       58.56      6.41 o 
  -3  -7   5      249.04      227.35      7.54 o 
  -2  -7   5        0.31        0.63      2.57 o 
  -1  -7   5      618.31      614.40     11.80 o 
   0  -7   5        3.60        2.73      1.62 o 
   1  -7   5       39.45       49.54      2.64 o 
   2  -7   5        9.36       18.16      3.22 o 
   3  -7   5      181.14      164.54      5.10 o 
   4  -7   5      144.14      137.72      5.74 o 
   5  -7   5       87.79      108.96      6.08 o 
   6  -7   5      101.95       91.29      4.94 o 
   7  -7   5       50.26       46.54      3.79 o 
   8  -7   5        8.06        5.72      3.51 o 
   9  -7   5       96.12       68.16      5.62 o 
  10  -7   5      287.96      311.66     30.17 o 
  11  -7   5        9.79        6.84      7.02 o 
  12  -7   5       22.34       27.05      6.88 o 
  -9  -6   5       94.24       98.72     17.32 o 
  -8  -6   5        2.04       10.65      6.86 o 
  -7  -6   5        0.26       -1.15      5.43 o 
  -6  -6   5      130.23      129.23      9.86 o 
  -5  -6   5        7.31        2.23      3.17 o 
  -4  -6   5      296.43      298.33      8.59 o 
  -3  -6   5      912.52      915.81     15.15 o 
  -2  -6   5      263.03      257.42      7.81 o 
  -1  -6   5      488.71      474.36      7.48 o 
   0  -6   5      184.17      154.17      3.51 o 
   1  -6   5        0.11        0.55      1.94 o 
   2  -6   5      171.58      179.29      6.68 o 
   3  -6   5        6.33        7.44      2.06 o 
   4  -6   5      553.50      516.68     11.53 o 
   5  -6   5      109.56      112.38      3.30 o 
   6  -6   5        0.06       -0.29      1.90 o 
   7  -6   5        2.93        2.74      2.57 o 
   8  -6   5       72.08       53.68      5.11 o 
   9  -6   5        0.53        0.70      3.76 o 
  10  -6   5       17.81       19.71      5.39 o 
  11  -6   5       25.55       19.44      8.01 o 
 -10  -5   5      275.60      282.84     12.76 o 
  -9  -5   5       11.70        0.24      7.06 o 
  -8  -5   5       93.78       92.18      7.74 o 
  -7  -5   5        6.75        3.07      3.63 o 
  -6  -5   5      117.85      110.15      4.97 o 
  -5  -5   5      524.33      520.64     11.05 o 
  -4  -5   5      419.17      385.11      9.07 o 
  -3  -5   5       31.13       41.51      3.07 o 
  -2  -5   5       51.39       64.00      3.11 o 
  -1  -5   5       37.40       33.92      1.97 o 
   0  -5   5       69.02       53.83      1.89 o 
   1  -5   5       12.30       18.20      3.35 o 
   2  -5   5      229.33      229.73      6.30 o 
   3  -5   5      380.29      328.19      9.22 o 
   4  -5   5      462.06      485.36      8.07 o 
   5  -5   5      456.38      461.61      6.13 o 
   6  -5   5      338.50      318.01      5.74 o 
   7  -5   5        0.66        2.03      3.27 o 
   8  -5   5       44.84       44.91      5.14 o 
   9  -5   5        3.77        0.59      4.16 o 
  10  -5   5       32.59       39.46      6.23 o 
  11  -5   5      134.46      127.63     25.99 o 
 -11  -4   5      131.33      131.69     12.89 o 
 -10  -4   5       57.57       68.80      8.36 o 
  -9  -4   5      308.06      317.85     12.69 o 
  -8  -4   5        7.70        3.44      3.48 o 
  -7  -4   5       59.47       62.09      4.53 o 
  -6  -4   5      321.84      325.59      7.80 o 
  -5  -4   5       11.21       12.67      2.41 o 
  -4  -4   5      399.89      427.45      7.99 o 
  -3  -4   5      192.77      196.49      5.48 o 
  -2  -4   5     2308.75     2375.33     25.71 o 
  -1  -4   5     2474.52     2609.41     24.80 o 
   0  -4   5     1615.59     1670.92     23.84 o 
   1  -4   5      449.62      426.18      7.83 o 
   2  -4   5      292.37      282.04      7.02 o 
   3  -4   5       23.00       28.13      3.02 o 
   4  -4   5       75.14      118.71      2.98 o 
   5  -4   5       46.12       53.77      2.67 o 
   6  -4   5        0.00        0.85      2.14 o 
   7  -4   5       90.48       81.40      6.60 o 
   8  -4   5       99.86       79.27      6.55 o 
   9  -4   5        7.22        5.75      4.74 o 
  10  -4   5      133.52      129.13     21.17 o 
  11  -4   5       11.55       15.35      7.84 o 
 -11  -3   5       22.00       21.47      9.03 o 
 -10  -3   5       30.79       25.47      7.57 o 
  -9  -3   5        0.72       -1.65      4.32 o 
  -8  -3   5      771.28      755.14     13.54 o 
  -7  -3   5       21.92       16.73      3.30 o 
  -6  -3   5      394.35      362.16      7.27 o 
  -5  -3   5      186.06      165.49      4.27 o 
  -4  -3   5      414.90      434.32     12.29 o 
  -3  -3   5      523.64      514.92      8.32 o 
  -2  -3   5     4547.13     4591.06     46.09 o 
  -1  -3   5     3213.74     3316.04     32.27 o 
   0  -3   5        4.76        3.69      0.99 o 
   1  -3   5      124.31      127.82      3.36 o 
   2  -3   5      966.99      949.78     10.04 o 
   3  -3   5        0.81       -0.24      1.31 o 
   4  -3   5      115.32      128.60      3.32 o 
   5  -3   5      338.59      316.08      6.56 o 
   6  -3   5      666.45      676.44     11.67 o 
   7  -3   5      127.01       95.90      5.78 o 
   8  -3   5       27.26       25.01      5.98 o 
   9  -3   5       16.61       16.57      5.51 o 
  10  -3   5      192.96      183.31     28.83 o 
  11  -3   5        6.16       10.29      7.09 o 
 -12  -2   5       70.32       90.14     10.40 o 
 -11  -2   5       22.07       35.80      7.96 o 
 -10  -2   5        4.16        3.76      6.00 o 
  -9  -2   5       11.05        9.45      4.66 o 
  -8  -2   5      654.42      634.20     10.93 o 
  -7  -2   5       88.95       76.76      4.12 o 
  -6  -2   5      160.15      166.72      6.29 o 
  -5  -2   5       51.34       65.52      2.93 o 
  -4  -2   5      605.19      556.53      7.61 o 
  -3  -2   5        3.90        8.66      1.66 o 
  -2  -2   5       97.19      106.73      3.40 o 
  -1  -2   5     1641.97     1644.82     19.31 o 
   0  -2   5      988.73      908.89      8.63 o 
   1  -2   5       14.63       23.08      1.60 o 
   2  -2   5      831.50      922.00     10.47 o 
   3  -2   5      152.54      148.84      3.72 o 
   4  -2   5      675.42      679.44      9.83 o 
   5  -2   5       29.13       28.37      3.32 o 
   6  -2   5       93.51      124.12      9.56 o 
   7  -2   5      151.12      162.52      7.76 o 
   8  -2   5      108.32       95.97      8.53 o 
   9  -2   5      124.72      103.04     11.79 o 
  10  -2   5       20.78       16.08      7.19 o 
 -12  -1   5       39.87       52.54      8.92 o 
 -11  -1   5        9.72        5.37      6.36 o 
 -10  -1   5      244.05      252.72     12.27 o 
  -9  -1   5      110.94      124.93      7.89 o 
  -8  -1   5       80.80       89.57      4.51 o 
  -7  -1   5       57.63       57.79      3.06 o 
  -6  -1   5       52.86       65.48      2.75 o 
  -5  -1   5      104.68      105.96      2.94 o 
  -4  -1   5      539.45      561.73      7.08 o 
  -3  -1   5     1568.81     1542.91     17.89 o 
  -2  -1   5      762.85      675.94      8.97 o 
  -1  -1   5       41.20       43.21      2.21 o 
   0  -1   5       13.36       18.67      2.17 o 
   1  -1   5       50.08       61.56      2.83 o 
   2  -1   5       79.49       86.18      3.33 o 
   3  -1   5      521.02      487.35      7.60 o 
   4  -1   5      451.05      464.74      8.06 o 
   5  -1   5     1189.60     1148.17     16.24 o 
   6  -1   5        1.30        6.19      3.40 o 
   7  -1   5       36.22       46.26      4.95 o 
   8  -1   5      485.31      494.70     13.92 o 
   9  -1   5      203.98      184.09     12.55 o 
  10  -1   5       37.87       35.89      8.77 o 
 -13   0   5       23.00       28.25      9.76 o 
 -12   0   5        6.16        4.57      7.61 o 
 -11   0   5       38.91       33.01      7.10 o 
 -10   0   5      157.48      165.92     16.80 o 
  -9   0   5      558.25      528.99     13.59 o 
  -8   0   5       30.52       33.53      2.46 o 
  -7   0   5       31.86       41.74      2.37 o 
  -6   0   5       17.30       29.79      1.96 o 
  -5   0   5      113.90      124.39      2.76 o 
  -4   0   5       79.88       78.71      2.11 o 
  -3   0   5      313.36      288.91      4.56 o 
  -2   0   5      469.55      455.01      6.49 o 
  -1   0   5       15.13       19.13      1.69 o 
   0   0   5       85.95       97.53      3.01 o 
   1   0   5       14.57       16.49      1.91 o 
   2   0   5      943.79      980.19     12.21 o 
   3   0   5       42.69       54.29      3.35 o 
   4   0   5       33.32       30.04      2.92 o 
   5   0   5        0.03       -1.12      2.68 o 
   6   0   5      189.82      195.00      6.92 o 
   7   0   5      385.62      389.32     10.87 o 
   8   0   5        9.43       18.98      6.22 o 
   9   0   5       95.75      110.27      9.83 o 
 -13   1   5      184.45      225.37     13.01 o 
 -12   1   5       80.99       84.86      9.26 o 
 -11   1   5        3.51       -0.22      5.69 o 
 -10   1   5        6.25        1.88      4.38 o 
  -9   1   5     1060.86     1006.40     18.10 o 
  -8   1   5       19.87       18.75      2.07 o 
  -7   1   5      345.38      341.21      5.31 o 
  -6   1   5      577.72      595.99      7.01 o 
  -5   1   5        3.50       17.23      2.63 o 
  -4   1   5      357.55      374.92      5.15 o 
  -3   1   5      991.78      950.04      9.01 o 
  -2   1   5       81.86       69.82      2.26 o 
  -1   1   5        6.23        9.38      1.53 o 
   0   1   5      381.71      400.52      5.27 o 
   1   1   5      230.17      250.17      4.20 o 
   2   1   5       41.01       48.33      2.46 o 
   3   1   5       60.73       58.92      3.21 o 
   4   1   5      978.78      952.51     14.99 o 
   5   1   5        0.05       -1.08      2.83 o 
   6   1   5       20.52       17.84      4.36 o 
   7   1   5      145.20      170.57      8.51 o 
   8   1   5      480.13      527.31     15.11 o 
   9   1   5       19.32       31.52     13.92 o 
 -14   2   5       90.52      120.68     16.84 o 
 -13   2   5        4.41        5.07      8.10 o 
 -12   2   5      123.44      151.14     11.09 o 
 -11   2   5        8.51       10.93      5.00 o 
 -10   2   5       83.31       81.17      6.65 o 
  -9   2   5      112.93      112.99      6.15 o 
  -8   2   5       12.29       15.46      2.10 o 
  -7   2   5        2.81        3.79      1.57 o 
  -6   2   5      261.71      281.71      4.63 o 
  -5   2   5     1392.50     1354.69     12.26 o 
  -4   2   5      485.47      515.72      6.60 o 
  -3   2   5     3644.18     3934.14     34.00 o 
  -2   2   5      282.94      305.14      4.29 o 
  -1   2   5        1.63        0.10      1.37 o 
   0   2   5       61.56       60.03      2.30 o 
   1   2   5      214.96      231.18      4.58 o 
   2   2   5      240.41      241.79      5.34 o 
   3   2   5     1111.36     1092.72     13.93 o 
   4   2   5      234.96      227.21      6.36 o 
   5   2   5        6.67        9.22      3.33 o 
   6   2   5       89.35      107.62      7.01 o 
   7   2   5      353.29      391.90     24.78 o 
   8   2   5       13.32        9.09     11.98 o 
 -14   3   5        0.01       10.32     11.33 o 
 -13   3   5       29.74       33.91      6.84 o 
 -12   3   5       17.34       19.39      5.37 o 
 -11   3   5      549.97      512.87     12.36 o 
 -10   3   5      184.97      169.22      7.32 o 
  -9   3   5       44.90       29.53      4.87 o 
  -8   3   5      655.76      634.61      8.89 o 
  -7   3   5        7.12       12.72      1.59 o 
  -6   3   5       38.45       36.28      1.83 o 
  -5   3   5      378.82      463.74      5.97 o 
  -4   3   5      761.39      754.34      9.99 o 
  -3   3   5     1027.05     1079.01      9.97 o 
  -2   3   5      159.29      155.77      3.41 o 
  -1   3   5      270.76      320.30      5.46 o 
   0   3   5       14.10       16.80      2.02 o 
   1   3   5      683.23      705.93      9.13 o 
   2   3   5       76.86       73.52      4.00 o 
   3   3   5       49.30       42.84      3.92 o 
   4   3   5       22.22       24.47      3.93 o 
   5   3   5       88.41      102.70      7.02 o 
   6   3   5        5.08        8.95      4.45 o 
   7   3   5      176.65      179.44     13.03 o 
 -14   4   5      151.17      183.63     14.13 o 
 -13   4   5       22.68       25.78      9.40 o 
 -12   4   5      455.64      399.17     10.65 o 
 -11   4   5      244.26      231.77      8.14 o 
 -10   4   5        6.75       -0.37      2.17 o 
  -9   4   5        1.29        2.08      3.52 o 
  -8   4   5       22.63      105.57     21.56 o 
  -7   4   5      364.93      386.39      5.16 o 
  -6   4   5      317.75      276.06      4.41 o 
  -5   4   5     1102.94     1234.95     11.67 o 
  -4   4   5     4396.42     4765.42     37.58 o 
  -3   4   5      101.94       98.95      2.73 o 
  -2   4   5      775.30      740.80      8.51 o 
  -1   4   5      225.84      242.77      4.64 o 
   0   4   5      151.56      172.99      4.39 o 
   1   4   5     1012.51     1041.91     13.21 o 
   2   4   5      465.98      471.58      9.25 o 
   3   4   5       26.86       24.76      4.03 o 
   4   4   5       61.85       55.89      5.91 o 
   5   4   5        2.02       -3.11      4.21 o 
   6   4   5       53.31       62.23      8.05 o 
   7   4   5        8.34       16.54     10.59 o 
 -14   5   5      316.37      293.23     15.46 o 
 -13   5   5        6.20       10.32      5.71 o 
 -12   5   5       22.38       32.10      6.45 o 
 -11   5   5       28.39       36.75      3.72 o 
 -10   5   5       69.57       69.90      4.53 o 
  -9   5   5      417.12      428.26      9.64 o 
  -8   5   5      857.44      840.02     13.97 o 
  -7   5   5      153.17      175.88      3.95 o 
  -6   5   5      209.90      259.06      4.23 o 
  -5   5   5       36.86       43.14      2.03 o 
  -4   5   5      911.53      898.82      9.08 o 
  -3   5   5      151.20      163.83      3.82 o 
  -2   5   5      241.15      278.72      5.26 o 
  -1   5   5      577.97      598.35      8.36 o 
   0   5   5      841.85      866.03     11.66 o 
   1   5   5       18.68       24.61      3.48 o 
   2   5   5        0.11       -1.90      3.86 o 
   3   5   5      134.47      150.15      9.07 o 
   4   5   5       29.33       29.53      6.18 o 
   5   5   5        8.38        7.21      6.58 o 
   6   5   5       18.10       20.18      7.76 o 
 -14   6   5      193.74      212.52     20.30 o 
 -13   6   5       60.66       61.98      6.42 o 
 -12   6   5       58.67       40.95      5.38 o 
 -11   6   5       29.68       29.53      5.95 o 
 -10   6   5      299.09      304.03      9.39 o 
  -9   6   5       13.74       20.80      2.92 o 
  -8   6   5       15.61       17.30      2.82 o 
  -7   6   5       11.94        8.96      2.14 o 
  -6   6   5        0.04        0.08      1.77 o 
  -5   6   5      168.80      178.32      4.34 o 
  -4   6   5       21.37       19.02      2.00 o 
  -3   6   5      540.38      524.91      7.84 o 
  -2   6   5      431.21      399.52      7.50 o 
  -1   6   5      796.72      739.94     11.28 o 
   0   6   5      123.45      112.56      7.24 o 
   1   6   5       11.59       11.80      4.83 o 
   2   6   5       75.05       70.59      7.16 o 
   3   6   5      135.33      124.68      8.98 o 
   4   6   5       12.07       11.24      6.40 o 
   5   6   5       85.35      126.78     20.26 o 
 -14   7   5        6.41        7.95      5.27 o 
 -13   7   5       28.47       31.38      5.36 o 
 -12   7   5        5.19       -1.12      4.53 o 
 -11   7   5      103.92       98.92      6.69 o 
 -10   7   5      279.92      245.68      7.75 o 
  -9   7   5       75.32       83.54      7.11 o 
  -8   7   5       58.38       51.20      5.55 o 
  -7   7   5       46.84       45.84      3.08 o 
  -6   7   5     1380.37     1326.91     15.59 o 
  -5   7   5      650.12      629.84     10.81 o 
  -4   7   5      418.56      435.95      9.22 o 
  -3   7   5      178.27      188.68      6.39 o 
  -2   7   5        7.72        1.97      2.94 o 
  -1   7   5       10.88        7.79      3.46 o 
   0   7   5      113.21       97.11      7.46 o 
   1   7   5      107.19      117.14      8.37 o 
   2   7   5      302.28      291.19     13.91 o 
   3   7   5        1.18       -3.56      6.66 o 
   4   7   5       21.93       31.26      8.32 o 
 -14   8   5       11.29       25.27      6.33 o 
 -13   8   5        0.09        1.56      4.28 o 
 -12   8   5        0.87        1.37      3.65 o 
 -11   8   5        6.73       11.90      4.56 o 
 -10   8   5      377.13      343.67     10.27 o 
  -9   8   5       16.13       10.87      3.36 o 
  -8   8   5        2.46       -0.54      3.26 o 
  -7   8   5        1.46       -4.43      3.09 o 
  -6   8   5      168.26      167.12      8.92 o 
  -5   8   5      322.52      299.46      8.26 o 
  -4   8   5      374.09      346.20      8.32 o 
  -3   8   5      178.32      172.05      6.23 o 
  -2   8   5       27.04       39.57      4.59 o 
  -1   8   5        1.92        4.15      6.89 o 
   0   8   5      462.41      453.07     22.28 o 
   1   8   5      111.07      135.87     11.35 o 
   2   8   5        7.30        1.08     13.04 o 
   3   8   5      120.71      148.62     12.52 o 
 -14   9   5       76.22       82.16      8.30 o 
 -13   9   5       10.97       18.75      5.08 o 
 -12   9   5        9.99       14.59      6.85 o 
 -11   9   5       48.93       39.91      5.73 o 
 -10   9   5       33.29       27.01      5.26 o 
  -9   9   5        5.79        1.60      3.30 o 
  -8   9   5       75.40       95.78      6.36 o 
  -7   9   5       32.51       35.04      9.39 o 
  -6   9   5      432.03      403.61     11.82 o 
  -5   9   5        3.80        4.28      3.15 o 
  -4   9   5       33.65       38.74      4.20 o 
  -3   9   5        0.84        0.11      3.18 o 
  -2   9   5      418.86      389.49     12.01 o 
  -1   9   5      148.64      161.76      9.01 o 
   0   9   5       19.04        8.37     10.31 o 
   1   9   5       75.15       57.28      9.27 o 
   2   9   5      115.24      119.99     12.65 o 
 -14  10   5       14.86       16.49      5.56 o 
 -13  10   5      116.06      103.84      8.55 o 
 -12  10   5      120.97      125.21      8.70 o 
 -11  10   5        2.39       11.01      4.79 o 
 -10  10   5      133.98      137.06      8.20 o 
  -9  10   5      181.33      182.25      9.79 o 
  -8  10   5      242.05      220.90     10.31 o 
  -7  10   5       62.61       58.00      6.01 o 
  -6  10   5      659.50      616.21     15.73 o 
  -5  10   5      541.87      526.35     14.61 o 
  -4  10   5       71.85       70.28      7.32 o 
  -3  10   5      108.19      114.73      8.10 o 
  -2  10   5       82.48       73.85      9.12 o 
  -1  10   5      222.71      232.35     10.22 o 
   0  10   5       22.50       12.00      7.42 o 
   1  10   5       24.65       25.42     11.09 o 
 -13  11   5      132.10      136.71      9.70 o 
 -12  11   5       60.78       85.69      9.78 o 
 -11  11   5       48.50       58.37      7.19 o 
 -10  11   5       36.37       37.27      7.23 o 
  -9  11   5        1.67        8.81      5.59 o 
  -8  11   5        3.15        7.01      4.82 o 
  -7  11   5      433.44      407.27     14.59 o 
  -6  11   5       19.03       15.71      4.82 o 
  -5  11   5       10.73        9.87      4.81 o 
  -4  11   5      138.00      120.75      8.66 o 
  -3  11   5      180.07      182.28     14.13 o 
  -2  11   5       11.52       12.85      7.04 o 
  -1  11   5       11.02        0.29     11.57 o 
 -12  12   5       29.87       43.47     15.02 o 
 -11  12   5       27.26       33.94      6.88 o 
 -10  12   5       10.42       23.27      7.19 o 
  -9  12   5      123.00      142.78     10.20 o 
  -8  12   5       90.15      101.40      9.30 o 
  -7  12   5        2.03        5.94      5.51 o 
  -6  12   5        0.67       -1.25      4.67 o 
  -5  12   5      485.14      472.67     14.95 o 
  -4  12   5        2.25        5.31      6.61 o 
  -3  12   5       22.90       21.09      7.92 o 
 -11  13   5        7.14        4.76      5.31 o 
 -10  13   5       55.69       87.38     13.49 o 
  -9  13   5       70.52       77.37     11.85 o 
  -8  13   5       87.43       83.21      8.75 o 
  -7  13   5       10.92       21.72      6.30 o 
  -6  13   5        3.22       15.13      6.00 o 
  -5  13   5       66.71       59.22     12.57 o 
   4 -15   6       15.10       22.90      7.68 o 
   5 -15   6        5.70        6.80      6.30 o 
   6 -15   6       28.72       43.42     10.94 o 
   1 -14   6       12.74       12.19      5.10 o 
   2 -14   6        2.63        8.09      5.94 o 
   3 -14   6       22.80       27.33      7.46 o 
   4 -14   6       17.98       22.31      6.61 o 
   5 -14   6      237.27      268.27     18.42 o 
   6 -14   6       22.88       29.24     11.51 o 
   7 -14   6       35.09       60.23     28.19 o 
   8 -14   6       17.65       52.98     13.26 o 
   9 -14   6        0.09        5.96      6.18 o 
  -1 -13   6       27.87       18.05      6.06 o 
   0 -13   6      405.89      414.49     20.56 o 
   1 -13   6        1.33        0.66      5.46 o 
   2 -13   6      163.12      163.61      8.03 o 
   3 -13   6        0.01        2.09      4.84 o 
   4 -13   6       34.23       44.95      5.71 o 
   5 -13   6        0.06        2.13      3.45 o 
   6 -13   6       43.77       33.65      5.12 o 
   7 -13   6        0.01        7.84      8.16 o 
   8 -13   6       23.78       31.16      4.11 o 
   9 -13   6      332.51      355.66     19.28 o 
  10 -13   6        2.16        3.48      5.89 o 
  -3 -12   6       22.29       18.27      6.34 o 
  -2 -12   6       42.41       40.05      6.84 o 
  -1 -12   6        9.06        4.31      4.56 o 
   0 -12   6       85.77       86.07      7.33 o 
   1 -12   6        3.20        3.11      4.24 o 
   2 -12   6       14.02       19.44      5.62 o 
   3 -12   6      260.09      262.98     11.09 o 
   4 -12   6        4.22       14.68      4.00 o 
   5 -12   6      108.50      113.24     13.17 o 
   6 -12   6       89.83       88.71      6.42 o 
   7 -12   6      123.66      127.24     13.12 o 
   8 -12   6       66.61       68.69      6.66 o 
   9 -12   6       27.44       46.19      6.08 o 
  10 -12   6       41.58       56.96      7.40 o 
  -4 -11   6       29.66       34.14      7.02 o 
  -3 -11   6        0.07        1.95      6.97 o 
  -2 -11   6       15.09       17.44      5.13 o 
  -1 -11   6      148.98      150.03      8.74 o 
   0 -11   6      752.57      754.94     19.29 o 
   1 -11   6       17.12       18.91      3.99 o 
   2 -11   6        0.51        2.10      8.02 o 
   3 -11   6       26.95       23.72      3.70 o 
   4 -11   6       33.95       39.07      3.66 o 
   5 -11   6        2.80       -0.75      5.05 o 
   6 -11   6       30.85       25.62      9.30 o 
   7 -11   6        0.45        7.94      6.21 o 
   8 -11   6       17.71       17.97      4.45 o 
   9 -11   6       36.91       29.10      5.63 o 
  10 -11   6        6.10        7.07      6.01 o 
  11 -11   6      102.41       96.74     24.15 o 
  -6 -10   6       72.83       81.09      9.70 o 
  -5 -10   6       32.28       45.88     12.03 o 
  -4 -10   6        0.18       -4.91      4.39 o 
  -3 -10   6       23.24       21.15      5.55 o 
  -2 -10   6      228.07      238.28     14.15 o 
  -1 -10   6      265.56      276.13     19.70 o 
   0 -10   6      140.16      135.14      7.09 o 
   1 -10   6       70.77       77.54      7.29 o 
   2 -10   6        6.23        7.44      2.53 o 
   3 -10   6      146.60      159.34      7.52 o 
   4 -10   6        1.42       -0.38      2.80 o 
   5 -10   6      470.72      415.72     27.53 o 
   6 -10   6        3.42        5.33      6.57 o 
   7 -10   6      192.52      182.19     13.78 o 
   8 -10   6        0.00        6.02      4.50 o 
   9 -10   6       30.06       30.55      6.52 o 
  10 -10   6       14.68        8.62      6.57 o 
  11 -10   6        0.49       12.00      8.61 o 
  -7  -9   6        1.10        5.12     10.14 o 
  -6  -9   6      158.28      187.87     12.32 o 
  -5  -9   6        4.89        6.16      8.92 o 
  -4  -9   6       22.55       25.23      5.79 o 
  -3  -9   6        0.58       -3.49      3.74 o 
  -2  -9   6      196.91      194.11     14.87 o 
  -1  -9   6      144.07      151.88      7.54 o 
   0  -9   6       11.11       10.54      2.71 o 
   1  -9   6     1334.56     1312.92     33.35 o 
   2  -9   6      950.48      917.78     16.41 o 
   3  -9   6       91.73       85.49      5.80 o 
   4  -9   6       58.55       61.81      6.34 o 
   5  -9   6       33.73       31.27      6.30 o 
   6  -9   6      216.12      206.53     12.09 o 
   7  -9   6       89.85       87.19      5.86 o 
   8  -9   6      202.27      197.03      9.95 o 
   9  -9   6       31.18       27.98      6.75 o 
  10  -9   6        1.36        0.26      6.37 o 
  11  -9   6      250.68      297.03     32.04 o 
  -8  -8   6      149.70      152.38     14.02 o 
  -7  -8   6      102.54      109.69      9.89 o 
  -6  -8   6       50.57       38.05      7.04 o 
  -5  -8   6       89.48       97.98      8.61 o 
  -4  -8   6       78.81       63.41      6.79 o 
  -3  -8   6       45.30       52.65      6.40 o 
  -2  -8   6      191.40      202.35      7.68 o 
  -1  -8   6       82.18       91.04      4.80 o 
   0  -8   6     1272.35     1246.49     28.81 o 
   1  -8   6       59.20       67.87      3.29 o 
   2  -8   6      939.38      971.06     21.66 o 
   3  -8   6      727.05      681.61     16.91 o 
   4  -8   6       17.49       13.45      3.80 o 
   5  -8   6      583.99      625.72     19.41 o 
   6  -8   6      323.34      332.85      9.65 o 
   7  -8   6      219.57      227.98      8.89 o 
   8  -8   6       23.75       16.60      6.45 o 
   9  -8   6        0.49        0.22      3.60 o 
  10  -8   6        6.16        1.97      4.25 o 
  11  -8   6      132.58      174.28     28.45 o 
  -9  -7   6       22.68       13.95      9.48 o 
  -8  -7   6      244.18      222.54     14.45 o 
  -7  -7   6        5.02        1.15      4.59 o 
  -6  -7   6      122.07      125.94     14.15 o 
  -5  -7   6       30.51       24.82      5.45 o 
  -4  -7   6      701.87      686.26     18.91 o 
  -3  -7   6        0.04       -0.84      2.88 o 
  -2  -7   6       29.02       24.09      3.32 o 
  -1  -7   6      132.52      134.98      4.50 o 
   0  -7   6      598.26      560.35      7.71 o 
   1  -7   6      908.87      847.31     18.95 o 
   2  -7   6        1.20        0.38      2.67 o 
   3  -7   6        2.01        1.23      2.52 o 
   4  -7   6      464.26      452.19     18.94 o 
   5  -7   6      126.12      118.18      7.75 o 
   6  -7   6      364.27      339.11      9.52 o 
   7  -7   6        0.16        0.77      3.64 o 
   8  -7   6        1.89        2.85      3.41 o 
   9  -7   6        0.63        6.90      3.96 o 
  10  -7   6        1.46        6.21      5.37 o 
  11  -7   6        6.41        6.21      6.05 o 
  -9  -6   6      155.90      171.90     14.05 o 
  -8  -6   6        7.95        3.21      4.78 o 
  -7  -6   6      155.30      155.12      8.81 o 
  -6  -6   6      214.54      213.10      9.23 o 
  -5  -6   6       77.84       81.12      6.03 o 
  -4  -6   6      297.34      298.40      8.95 o 
  -3  -6   6      313.26      320.99      9.52 o 
  -2  -6   6       42.78       42.44      3.39 o 
  -1  -6   6      278.27      263.43      4.86 o 
   0  -6   6      142.93      145.92      3.52 o 
   1  -6   6     1336.18     1354.30     26.51 o 
   2  -6   6      196.92      182.08      7.64 o 
   3  -6   6       20.88       19.63      4.34 o 
   4  -6   6       16.99       18.17      3.37 o 
   5  -6   6      131.88      125.62      4.45 o 
   6  -6   6        1.05       -1.41      2.12 o 
   7  -6   6      138.27      129.88      7.00 o 
   8  -6   6        0.34       -0.78      3.56 o 
   9  -6   6        0.05        1.98      4.05 o 
  10  -6   6       25.61       25.13      6.37 o 
  11  -6   6        5.60        5.73      7.03 o 
 -10  -5   6      124.85      144.07     10.07 o 
  -9  -5   6      257.05      238.78     10.85 o 
  -8  -5   6       22.34       19.65      4.33 o 
  -7  -5   6       21.42       21.19      4.46 o 
  -6  -5   6       98.48       96.51      6.71 o 
  -5  -5   6      487.81      464.66     10.36 o 
  -4  -5   6      410.15      374.37     10.45 o 
  -3  -5   6       51.18       50.22      3.45 o 
  -2  -5   6       52.13       37.97      2.28 o 
  -1  -5   6       16.47       30.36      1.86 o 
   0  -5   6       16.06       22.72      1.76 o 
   1  -5   6      613.60      653.71     17.27 o 
   2  -5   6       78.00       91.99      4.53 o 
   3  -5   6     1781.75     1804.02     27.38 o 
   4  -5   6      112.74      100.45      3.80 o 
   5  -5   6        0.09       -4.14      2.07 o 
   6  -5   6      272.34      270.58      6.52 o 
   7  -5   6       64.76       63.47      5.43 o 
   8  -5   6       10.91        1.43      3.89 o 
   9  -5   6       40.95       36.17      7.00 o 
  10  -5   6        5.94        9.16      6.27 o 
  11  -5   6       34.20       42.70     12.25 o 
 -11  -4   6       26.18       27.44      9.91 o 
 -10  -4   6        5.67        1.93      6.05 o 
  -9  -4   6      165.73      170.69      8.34 o 
  -8  -4   6        1.50       -1.47      2.96 o 
  -7  -4   6       16.66       18.05      3.77 o 
  -6  -4   6       21.00       12.50      2.74 o 
  -5  -4   6      355.58      310.78      8.37 o 
  -4  -4   6        0.94       -1.47      2.03 o 
  -3  -4   6      209.64      193.93      6.02 o 
  -2  -4   6     2678.87     2796.52     31.38 o 
  -1  -4   6       86.28       83.84      2.44 o 
   0  -4   6     1728.47     1712.50     17.68 o 
   1  -4   6      130.43       98.74      4.42 o 
   2  -4   6      100.60       99.89      4.83 o 
   3  -4   6      820.83      832.30      9.44 o 
   4  -4   6      422.52      413.28      6.89 o 
   5  -4   6       33.20       35.55      3.20 o 
   6  -4   6        0.48       -2.34      2.95 o 
   7  -4   6       13.99       13.12      4.33 o 
   8  -4   6       56.18       55.65      6.14 o 
   9  -4   6       13.45       14.64      5.55 o 
  10  -4   6       74.94       69.35     13.44 o 
 -12  -3   6      182.38      182.73     14.19 o 
 -11  -3   6        4.86      -10.02     10.53 o 
 -10  -3   6       77.74       72.36      9.05 o 
  -9  -3   6      146.44      144.64      8.95 o 
  -8  -3   6        9.49        9.11      3.19 o 
  -7  -3   6      418.83      398.21      8.79 o 
  -6  -3   6      261.02      234.02      6.28 o 
  -5  -3   6      234.09      214.93      6.29 o 
  -4  -3   6        6.42        6.78      1.96 o 
  -3  -3   6      159.26      168.93      4.36 o 
  -2  -3   6      581.90      559.45      8.32 o 
  -1  -3   6      220.52      201.00      3.67 o 
   0  -3   6      118.61      132.67      2.86 o 
   1  -3   6     1320.49     1387.75     14.03 o 
   2  -3   6       57.42       64.23      2.39 o 
   3  -3   6        0.18        0.48      1.53 o 
   4  -3   6        0.01       -2.22      2.21 o 
   5  -3   6      228.55      213.74      7.16 o 
   6  -3   6     1195.23     1098.72     18.89 o 
   7  -3   6        4.47       -1.05      4.06 o 
   8  -3   6       19.93       10.90      5.18 o 
   9  -3   6       28.13       37.94      7.99 o 
  10  -3   6        7.20       16.29      7.04 o 
 -12  -2   6       17.09       22.40      8.02 o 
 -11  -2   6       52.53       65.47      9.57 o 
 -10  -2   6        0.10        3.70      6.27 o 
  -9  -2   6        0.83       -6.49      3.25 o 
  -8  -2   6      380.86      376.06      8.12 o 
  -7  -2   6      856.51      808.83     12.39 o 
  -6  -2   6       10.39       12.42      2.33 o 
  -5  -2   6      971.33      928.64     10.92 o 
  -4  -2   6      624.73      672.14      9.56 o 
  -3  -2   6     3169.23     3035.07     52.14 o 
  -2  -2   6     1270.56     1314.67     14.34 o 
  -1  -2   6     2007.07     2035.33     20.25 o 
   0  -2   6       12.07       15.07      1.52 o 
   1  -2   6       15.87       15.06      1.98 o 
   2  -2   6      792.90      809.14     10.39 o 
   3  -2   6      376.99      337.17      6.33 o 
   4  -2   6      177.53      185.70      5.72 o 
   5  -2   6      470.36      460.80     10.29 o 
   6  -2   6       59.04       55.51      4.90 o 
   7  -2   6      228.67      192.66      8.71 o 
   8  -2   6        5.49       19.18      5.77 o 
   9  -2   6       62.32       53.19      8.39 o 
  10  -2   6      115.45      128.80     11.55 o 
 -13  -1   6       87.92      104.24     17.86 o 
 -12  -1   6       34.06       51.57     11.69 o 
 -11  -1   6       11.84       10.95     13.80 o 
 -10  -1   6        9.52        4.61      6.11 o 
  -9  -1   6      458.54      443.16     11.08 o 
  -8  -1   6        0.07       -0.11      2.30 o 
  -7  -1   6       50.70       52.14      3.16 o 
  -6  -1   6       19.70       14.29      1.55 o 
  -5  -1   6      875.40      871.29      9.76 o 
  -4  -1   6      177.20      174.75      3.73 o 
  -3  -1   6     1438.08     1398.74     14.64 o 
  -2  -1   6        0.78       -1.25      1.52 o 
  -1  -1   6     1049.54     1129.52     13.60 o 
   0  -1   6      666.69      688.51     10.01 o 
   1  -1   6      388.91      380.40      6.68 o 
   2  -1   6      235.79      216.46      4.63 o 
   3  -1   6      167.02      175.34      5.51 o 
   4  -1   6       58.63       57.72      3.94 o 
   5  -1   6      930.15      923.62     16.06 o 
   6  -1   6       34.76       45.14      4.89 o 
   7  -1   6        8.96        8.47      4.83 o 
   8  -1   6       35.34       31.29      6.75 o 
   9  -1   6       88.33       93.19     12.69 o 
 -13   0   6       60.98       68.80     14.48 o 
 -12   0   6      196.08      220.28     12.95 o 
 -11   0   6       72.26       95.39      9.35 o 
 -10   0   6       99.94      105.65     13.18 o 
  -9   0   6       71.15       63.77      6.39 o 
  -8   0   6        7.69        5.45      2.02 o 
  -7   0   6       56.64       55.14      2.51 o 
  -6   0   6       16.23       16.51      1.65 o 
  -5   0   6      478.56      479.26      7.90 o 
  -4   0   6      431.29      399.99      6.60 o 
  -3   0   6      258.60      255.10      5.78 o 
  -2   0   6      236.84      244.40      5.23 o 
  -1   0   6      102.42       88.52      3.12 o 
   0   0   6       58.41       76.67      3.03 o 
   1   0   6      162.92      173.26      4.61 o 
   2   0   6      101.61      113.09      4.27 o 
   3   0   6       80.17       90.49      4.29 o 
   4   0   6      557.95      550.24      9.68 o 
   5   0   6        6.30        7.86      3.76 o 
   6   0   6       78.28       87.60      7.13 o 
   7   0   6        0.91       -0.77      4.76 o 
   8   0   6       75.32      105.28      9.76 o 
   9   0   6      133.38      149.49     13.27 o 
 -13   1   6       28.36       24.88      8.31 o 
 -12   1   6       13.09       12.51      7.97 o 
 -11   1   6      500.72      478.48     16.92 o 
 -10   1   6      341.01      333.57     11.46 o 
  -9   1   6      226.37      203.41      7.79 o 
  -8   1   6       15.97       15.04      1.90 o 
  -7   1   6      549.96      588.31     11.00 o 
  -6   1   6       16.90       15.11      1.77 o 
  -5   1   6       45.00       51.28      2.28 o 
  -4   1   6      417.58      429.04      5.64 o 
  -3   1   6      305.29      337.57      5.25 o 
  -2   1   6      934.94      947.75     10.59 o 
  -1   1   6     1123.18     1157.67     12.05 o 
   0   1   6      322.46      314.24      5.33 o 
   1   1   6       39.07       35.65      2.70 o 
   2   1   6      307.95      313.35      7.05 o 
   3   1   6      854.10      822.55     12.93 o 
   4   1   6       22.92       20.25      3.73 o 
   5   1   6       39.98       36.45      4.82 o 
   6   1   6        9.72        3.93      3.99 o 
   7   1   6      101.78      110.63      8.16 o 
   8   1   6        9.29       16.00      7.68 o 
 -14   2   6       18.97        8.24     14.69 o 
 -13   2   6      336.56      365.51     15.34 o 
 -12   2   6        4.50        3.40      6.12 o 
 -11   2   6     1069.69     1018.87     22.26 o 
 -10   2   6      244.02      255.70      9.85 o 
  -9   2   6       31.87       29.24      3.71 o 
  -8   2   6       42.23       36.98      2.75 o 
  -7   2   6      722.83      737.72     11.49 o 
  -6   2   6      275.12      275.77      4.31 o 
  -5   2   6      273.47      243.60      4.24 o 
  -4   2   6      871.03      853.67      9.30 o 
  -3   2   6       14.71       14.88      1.66 o 
  -2   2   6       66.13       95.66      2.87 o 
  -1   2   6      171.83      177.37      3.66 o 
   0   2   6        1.16        1.95      1.66 o 
   1   2   6       15.67       21.28      3.65 o 
   2   2   6      206.66      193.21      5.47 o 
   3   2   6       71.83       59.56      3.66 o 
   4   2   6      303.19      280.64      9.94 o 
   5   2   6       57.47       68.62      6.04 o 
   6   2   6      164.41      187.46      8.99 o 
   7   2   6       15.30       18.24      6.79 o 
   8   2   6        7.54       -0.29      9.98 o 
 -14   3   6       80.25       81.89     17.52 o 
 -13   3   6        4.71        2.68      5.94 o 
 -12   3   6       75.83       84.02      7.44 o 
 -11   3   6      229.31      220.63      9.59 o 
 -10   3   6      866.34      801.41     14.52 o 
  -9   3   6        0.35       -4.18      2.52 o 
  -8   3   6      594.88      543.55      8.30 o 
  -7   3   6       87.60       94.96      2.84 o 
  -6   3   6        8.14        9.84      1.50 o 
  -5   3   6      414.74      506.15      7.01 o 
  -4   3   6       81.75      143.55     14.48 o 
  -3   3   6      137.08      178.81      3.92 o 
  -2   3   6      127.72      232.97      4.68 o 
  -1   3   6      516.04      561.61      7.71 o 
   0   3   6       24.20       47.90      3.04 o 
   1   3   6       33.22      155.24      7.40 o 
   2   3   6     2529.77     2542.21     28.41 o 
   3   3   6      242.48      262.67     12.89 o 
   4   3   6       42.53       40.74      4.86 o 
   5   3   6        0.09       -3.97      3.89 o 
   6   3   6        0.06        2.19      6.94 o 
   7   3   6      137.79      152.00     20.77 o 
 -14   4   6      108.30      151.62     17.42 o 
 -13   4   6      163.73      151.37     11.21 o 
 -12   4   6       69.13       70.06      6.94 o 
 -11   4   6       37.08       36.86      4.29 o 
 -10   4   6      300.06      268.72      7.85 o 
  -9   4   6       42.95       55.21      4.31 o 
  -8   4   6       91.02      151.68     12.69 o 
  -7   4   6       61.80       75.16      2.67 o 
  -6   4   6        2.24       23.64      2.20 o 
  -5   4   6       36.44       45.92      2.59 o 
  -4   4   6     1116.79     1298.98     12.81 o 
  -3   4   6      839.92      890.31     10.37 o 
  -2   4   6     1492.99     1533.33     15.86 o 
  -1   4   6       73.13       80.26      3.83 o 
   0   4   6      156.56      201.65      5.87 o 
   1   4   6       18.86       14.72      2.84 o 
   2   4   6      192.87      198.58      7.03 o 
   3   4   6       77.59       88.12      6.64 o 
   4   4   6      193.06      202.18      8.94 o 
   5   4   6       80.88       88.02      7.72 o 
   6   4   6      321.98      359.57     21.71 o 
 -14   5   6        0.01        9.15      7.99 o 
 -13   5   6       20.81       38.22      8.44 o 
 -12   5   6      141.59      129.57      6.44 o 
 -11   5   6      123.99      112.38      6.32 o 
 -10   5   6       13.65       25.37      4.09 o 
  -9   5   6      582.08      561.48     11.31 o 
  -8   5   6      111.44      125.64      5.47 o 
  -7   5   6      112.87      130.11      4.57 o 
  -6   5   6       77.59      104.58      3.46 o 
  -5   5   6      703.79      667.22      8.58 o 
  -4   5   6        5.52        4.97      1.70 o 
  -3   5   6        4.42        4.67      1.90 o 
  -2   5   6      164.17      165.17      4.47 o 
  -1   5   6      890.00      865.44     11.80 o 
   0   5   6      810.42      829.45     12.62 o 
   1   5   6      185.77      176.88      8.06 o 
   2   5   6      552.62      563.64     13.95 o 
   3   5   6       17.40        9.54      5.35 o 
   4   5   6       11.49        9.22      6.01 o 
   5   5   6       25.26       29.59      8.87 o 
 -14   6   6       54.92       58.92     19.37 o 
 -13   6   6       64.88       77.61      8.10 o 
 -12   6   6       38.31       36.94      5.93 o 
 -11   6   6       74.91       76.82      6.82 o 
 -10   6   6      105.64      123.15      5.21 o 
  -9   6   6      181.58      165.72      5.70 o 
  -8   6   6       12.75       14.76      3.47 o 
  -7   6   6       19.59       18.02      2.60 o 
  -6   6   6      563.40      586.91      9.65 o 
  -5   6   6       67.98       79.33      4.85 o 
  -4   6   6      796.13      764.72     10.87 o 
  -3   6   6     1912.18     1902.44     21.81 o 
  -2   6   6      504.86      455.08      8.51 o 
  -1   6   6        3.02        8.95      3.46 o 
   0   6   6      172.12      195.08      9.32 o 
   1   6   6      485.54      472.53     14.31 o 
   2   6   6       48.32       49.84      6.98 o 
   3   6   6        8.90       13.01      6.26 o 
   4   6   6      249.36      281.08     14.05 o 
 -14   7   6       34.47       50.47      9.91 o 
 -13   7   6        0.44       -0.35      5.68 o 
 -12   7   6      205.65      205.77      9.09 o 
 -11   7   6        1.89       -2.04      3.22 o 
 -10   7   6       16.95       14.01      3.99 o 
  -9   7   6       67.04       77.41      5.92 o 
  -8   7   6       11.87        7.42      2.73 o 
  -7   7   6      749.69      721.82     19.46 o 
  -6   7   6      458.52      456.82      9.10 o 
  -5   7   6      347.92      344.25      7.91 o 
  -4   7   6       29.63       32.60      3.74 o 
  -3   7   6      107.79       99.11      6.16 o 
  -2   7   6      134.82      136.47      8.05 o 
  -1   7   6      539.75      494.85     14.00 o 
   0   7   6        5.36       -1.23      6.19 o 
   1   7   6        4.21        8.28      6.65 o 
   2   7   6       31.73       21.03      7.68 o 
   3   7   6       76.29       79.50     10.09 o 
 -14   8   6       99.03      119.16      9.45 o 
 -13   8   6        3.44        8.10      4.45 o 
 -12   8   6        0.05        3.35      3.64 o 
 -11   8   6        6.34        4.90      4.02 o 
 -10   8   6       12.62       19.65      4.43 o 
  -9   8   6        0.04        0.00      4.20 o 
  -8   8   6      221.43      198.43      8.04 o 
  -7   8   6        0.21        2.82      2.69 o 
  -6   8   6       64.98       74.52      4.45 o 
  -5   8   6        0.13       -2.87      2.66 o 
  -4   8   6       56.58       66.07      4.60 o 
  -3   8   6        6.88        7.05      3.76 o 
  -2   8   6       70.75       55.06      6.38 o 
  -1   8   6      154.46      159.07     10.95 o 
   0   8   6      310.74      323.14     15.78 o 
   1   8   6      114.27      130.77     11.28 o 
   2   8   6       22.47       31.03      9.84 o 
 -14   9   6        8.82       13.65      5.66 o 
 -13   9   6       13.79       29.80      5.99 o 
 -12   9   6      368.11      348.77     12.72 o 
 -11   9   6        3.26        4.13      4.01 o 
 -10   9   6        0.12        0.79      6.34 o 
  -9   9   6       15.55        5.96      3.54 o 
  -8   9   6      126.21      116.18      7.71 o 
  -7   9   6        0.66        0.19      3.92 o 
  -6   9   6        0.93       -0.27      3.32 o 
  -5   9   6      186.92      186.11      7.32 o 
  -4   9   6       54.43       59.53      5.19 o 
  -3   9   6        2.27        5.05      5.45 o 
  -2   9   6      122.35      137.13      9.99 o 
  -1   9   6      356.28      346.63     26.33 o 
   0   9   6        0.13        9.10      7.71 o 
   1   9   6      135.96      137.10     21.91 o 
 -14  10   6       79.73       85.54     12.38 o 
 -13  10   6       60.15       77.56     11.52 o 
 -12  10   6        8.07       15.36      5.56 o 
 -11  10   6      339.06      366.60     16.55 o 
 -10  10   6      158.26      168.65      9.55 o 
  -9  10   6       19.90       21.46      7.71 o 
  -8  10   6        0.47        2.89      4.16 o 
  -7  10   6      619.30      575.48     15.51 o 
  -6  10   6      107.41       99.97      7.81 o 
  -5  10   6       53.08       46.80      8.62 o 
  -4  10   6        0.05        2.51      5.80 o 
  -3  10   6        0.14       -0.47      4.41 o 
  -2  10   6        7.27        3.59      6.31 o 
  -1  10   6      105.29       93.02     10.05 o 
   0  10   6      170.25      183.05     21.01 o 
 -13  11   6      358.36      376.83     16.15 o 
 -12  11   6      254.68      282.27     18.83 o 
 -11  11   6        7.39       15.62      5.61 o 
 -10  11   6       85.01       84.30      6.99 o 
  -9  11   6      310.85      307.63     13.10 o 
  -8  11   6       12.81       11.30      5.98 o 
  -7  11   6      290.12      281.12     11.29 o 
  -6  11   6       13.32       15.59      5.49 o 
  -5  11   6       58.99       58.53      9.27 o 
  -4  11   6       98.19       96.28     10.44 o 
  -3  11   6        4.64       -5.60      6.67 o 
  -2  11   6       16.88       10.70     12.50 o 
 -12  12   6        1.40        4.39      6.96 o 
 -11  12   6        3.72       18.90     12.26 o 
 -10  12   6       16.97       35.78      8.14 o 
  -9  12   6      252.78      249.66     12.41 o 
  -8  12   6      187.75      208.91     11.87 o 
  -7  12   6       47.07       37.59      8.09 o 
  -6  12   6      237.48      254.04     14.26 o 
  -5  12   6      430.86      416.96     27.34 o 
  -4  12   6      119.35      100.90     11.86 o 
  -9  13   6       25.46       22.30      9.02 o 
  -8  13   6        4.00        9.22      9.03 o 
   1 -14   7        0.11       -2.08      4.14 o 
   2 -14   7        4.89        7.11      5.80 o 
   3 -14   7      169.54      177.44     12.48 o 
   4 -14   7       91.98       79.75      9.14 o 
   5 -14   7        8.41       22.18      5.58 o 
   6 -14   7       14.82       26.78     13.24 o 
   7 -14   7       30.63       52.06      6.69 o 
   8 -14   7       18.02       17.22      6.15 o 
  -1 -13   7       72.37       77.63     19.02 o 
   0 -13   7       45.96       40.21      6.08 o 
   1 -13   7      492.73      506.82     22.00 o 
   2 -13   7        8.94        5.65      5.27 o 
   3 -13   7       24.88       19.69      5.68 o 
   4 -13   7       95.09      106.67      8.52 o 
   5 -13   7       42.86       56.39      5.79 o 
   6 -13   7        2.54       15.41      8.02 o 
   7 -13   7       13.07        8.02      7.33 o 
   8 -13   7        6.20        9.39      8.92 o 
   9 -13   7      157.81      189.13     16.80 o 
  -3 -12   7       50.92       52.30      7.72 o 
  -2 -12   7        6.41        6.69      4.93 o 
  -1 -12   7        1.96        1.96      4.44 o 
   0 -12   7       91.39      108.22      8.97 o 
   1 -12   7       49.01       57.50      7.74 o 
   2 -12   7       37.11       46.08      6.52 o 
   3 -12   7       53.80       59.19      6.46 o 
   4 -12   7      127.86      133.71      9.77 o 
   5 -12   7       85.22       63.80     12.60 o 
   6 -12   7      120.83      128.67     17.41 o 
   7 -12   7      106.23      101.74     16.57 o 
   8 -12   7        4.62       -0.19      7.18 o 
   9 -12   7       33.03       51.57      6.43 o 
  10 -12   7      177.69      184.19     38.16 o 
  -5 -11   7        0.50        4.63      5.93 o 
  -4 -11   7        8.55       15.79      6.15 o 
  -3 -11   7        0.20       -4.02      4.30 o 
  -2 -11   7       38.72       47.26      8.05 o 
  -1 -11   7        7.12        3.76      8.91 o 
   0 -11   7       68.60       63.73      5.77 o 
   1 -11   7       29.26       24.71      5.49 o 
   2 -11   7       22.21       26.05      4.93 o 
   3 -11   7       22.57       22.60      3.76 o 
   4 -11   7       21.10       24.52      6.04 o 
   5 -11   7       20.31       17.16      8.36 o 
   6 -11   7        0.46        2.69      5.71 o 
   7 -11   7       47.72       38.78      8.93 o 
   8 -11   7       96.63      123.97      7.77 o 
   9 -11   7        0.63        5.00      5.48 o 
  10 -11   7        4.90        3.36      6.41 o 
  -6 -10   7       11.58        8.17      7.99 o 
  -5 -10   7       74.96       72.49     10.67 o 
  -4 -10   7       60.87       72.71     20.50 o 
  -3 -10   7       81.22       83.19      7.78 o 
  -2 -10   7        1.07        5.73      4.18 o 
  -1 -10   7       33.60       32.02      4.86 o 
   0 -10   7        3.81        3.25      3.05 o 
   1 -10   7       50.35       48.67      5.83 o 
   2 -10   7        0.09        3.06      2.25 o 
   3 -10   7       44.58       44.16      5.47 o 
   4 -10   7        8.94       11.21      3.74 o 
   5 -10   7        4.60        4.61      5.01 o 
   6 -10   7      109.57      104.43     11.84 o 
   7 -10   7      357.96      344.45     30.05 o 
   8 -10   7        8.05        9.69      6.04 o 
   9 -10   7       30.61       31.89      7.08 o 
  10 -10   7        1.23        4.07      8.66 o 
  -7  -9   7      244.81      241.81     14.08 o 
  -6  -9   7        0.12        2.92      5.66 o 
  -5  -9   7       63.98       50.78      7.21 o 
  -4  -9   7       13.23        1.28      4.41 o 
  -3  -9   7      216.83      230.62     10.35 o 
  -2  -9   7       71.67       66.04      6.02 o 
  -1  -9   7       75.10       85.20      6.01 o 
   0  -9   7      121.88      122.76      5.12 o 
   1  -9   7      145.12      148.60      5.64 o 
   2  -9   7        0.07        0.47      2.84 o 
   3  -9   7       47.14       40.64      5.04 o 
   4  -9   7       81.87       94.46      8.03 o 
   5  -9   7      139.41      153.49      8.91 o 
   6  -9   7        2.74        6.95      5.27 o 
   7  -9   7        0.02        1.08      3.78 o 
   8  -9   7      140.64      133.92      8.23 o 
   9  -9   7       32.07       44.67      7.75 o 
  -8  -8   7       24.28       18.01     15.65 o 
  -7  -8   7        4.21        1.14      5.26 o 
  -6  -8   7      122.05      119.70     13.70 o 
  -5  -8   7        0.64        0.61      4.30 o 
  -4  -8   7        2.37        2.64      4.03 o 
  -3  -8   7       37.20       41.08      5.49 o 
  -2  -8   7        3.36        6.01      3.66 o 
  -1  -8   7      476.17      511.34     11.01 o 
   0  -8   7      102.20      107.77      4.11 o 
   1  -8   7      394.94      385.24      8.80 o 
   2  -8   7      778.79      766.01     30.32 o 
   3  -8   7      113.55       98.95      6.75 o 
   4  -8   7     1259.98     1274.06     31.32 o 
   5  -8   7       13.40        6.57      4.25 o 
   6  -8   7      223.17      229.82      8.48 o 
   7  -8   7       13.05       16.26      4.34 o 
   8  -8   7       32.34       24.05      8.22 o 
   9  -8   7       27.06       27.15      6.34 o 
  10  -8   7      140.33      186.73     29.20 o 
  -9  -7   7      221.97      223.35     15.98 o 
  -8  -7   7       26.84       16.96      5.93 o 
  -7  -7   7        2.91       12.85      5.64 o 
  -6  -7   7       40.60       38.00      6.59 o 
  -5  -7   7      101.95      106.29     24.20 o 
  -4  -7   7      262.04      244.81     10.56 o 
  -3  -7   7      240.29      226.25      8.13 o 
  -2  -7   7       21.88       25.93      4.73 o 
  -1  -7   7      193.45      191.44      4.87 o 
   0  -7   7       65.27       58.39      3.16 o 
   1  -7   7      158.83      147.14      7.14 o 
   2  -7   7      567.43      579.59     18.17 o 
   3  -7   7     1664.01     1635.91     37.11 o 
   4  -7   7      332.34      328.51     13.61 o 
   5  -7   7      416.76      426.02     14.55 o 
   6  -7   7      246.66      240.44      9.18 o 
   7  -7   7       38.89       40.47      5.73 o 
   8  -7   7        5.20        4.44      3.80 o 
   9  -7   7        2.40        1.95      4.14 o 
  10  -7   7       75.04       83.74     21.43 o 
 -10  -6   7      166.53      181.06     15.24 o 
  -9  -6   7        8.92       13.90     17.86 o 
  -8  -6   7       80.62       78.51      7.76 o 
  -7  -6   7      296.11      274.12     10.92 o 
  -6  -6   7        2.97       -2.25      7.71 o 
  -5  -6   7        0.91       -0.77      3.34 o 
  -4  -6   7      152.85      152.95      6.68 o 
  -3  -6   7      613.53      610.95     12.21 o 
  -2  -6   7       38.33       50.73      4.36 o 
  -1  -6   7        1.41        3.82      1.85 o 
   0  -6   7      477.14      488.11      8.33 o 
   1  -6   7     1137.21     1068.43     27.02 o 
   2  -6   7       95.51       85.24      6.93 o 
   3  -6   7      127.57      128.32      8.33 o 
   4  -6   7      788.99      799.62     23.20 o 
   5  -6   7        0.15        3.57      3.06 o 
   6  -6   7       67.15       60.03      4.70 o 
   7  -6   7       36.84       23.81      4.47 o 
   8  -6   7       34.62       34.03      5.93 o 
   9  -6   7       27.76       22.08      5.26 o 
  10  -6   7       72.76       70.69     12.72 o 
 -10  -5   7       13.67        9.32      8.88 o 
  -9  -5   7      199.30      200.72     13.38 o 
  -8  -5   7      202.00      193.49      9.43 o 
  -7  -5   7       59.45       59.38      5.80 o 
  -6  -5   7      337.12      324.99      8.89 o 
  -5  -5   7      554.19      537.25     15.43 o 
  -4  -5   7       95.93       88.13      4.65 o 
  -3  -5   7       18.99       24.20      2.91 o 
  -2  -5   7      483.03      451.66      7.50 o 
  -1  -5   7      386.61      407.63      6.11 o 
   0  -5   7       78.54       92.91      4.53 o 
   1  -5   7       62.90       46.36      6.52 o 
   2  -5   7     1831.70     1837.18     54.40 o 
   3  -5   7      590.06      564.30     10.19 o 
   4  -5   7      335.66      322.70      7.76 o 
   5  -5   7      846.90      823.96     17.15 o 
   6  -5   7       92.37       89.89      5.29 o 
   7  -5   7      160.06      130.82      7.14 o 
   8  -5   7        1.87       -0.43      4.25 o 
   9  -5   7       57.88       63.12     15.10 o 
  10  -5   7       12.39        7.63      6.46 o 
 -11  -4   7       28.90       13.26     13.57 o 
 -10  -4   7       19.89       16.91      7.47 o 
  -9  -4   7        7.03        0.26      4.10 o 
  -8  -4   7      289.71      284.70      8.57 o 
  -7  -4   7        2.59       -2.16      3.13 o 
  -6  -4   7      439.16      417.40      8.95 o 
  -5  -4   7        5.25       -1.46      2.10 o 
  -4  -4   7      599.26      565.65     10.85 o 
  -3  -4   7      572.72      573.09     10.56 o 
  -2  -4   7      404.38      405.20      6.43 o 
  -1  -4   7       42.26       29.46      2.12 o 
   0  -4   7      473.15      463.90      6.72 o 
   1  -4   7       89.57       80.24      2.38 o 
   2  -4   7      840.55      852.94     11.52 o 
   3  -4   7      525.34      513.18     10.69 o 
   4  -4   7      654.10      657.91     10.46 o 
   5  -4   7      146.52      168.33      5.65 o 
   6  -4   7        2.49        4.15      3.50 o 
   7  -4   7       53.70       51.98     11.43 o 
   8  -4   7       10.82       11.82      5.08 o 
   9  -4   7       46.09       40.74      7.31 o 
  10  -4   7      197.07      198.50     59.30 o 
 -12  -3   7        4.12        0.90      8.28 o 
 -11  -3   7        9.05        5.95      9.25 o 
 -10  -3   7      147.97      158.78     10.84 o 
  -9  -3   7      177.07      193.64      7.18 o 
  -8  -3   7      329.68      331.83      7.19 o 
  -7  -3   7      339.40      325.33      7.22 o 
  -6  -3   7      269.40      262.34      6.82 o 
  -5  -3   7      484.99      488.33      9.14 o 
  -4  -3   7      141.72      162.90      5.30 o 
  -3  -3   7      547.64      542.29      9.86 o 
  -2  -3   7      448.09      452.27      8.76 o 
  -1  -3   7       76.39       81.19      4.52 o 
   0  -3   7      530.37      565.43      8.04 o 
   1  -3   7       29.05       37.83      2.34 o 
   2  -3   7      122.63      123.77      3.75 o 
   3  -3   7       20.37       18.66      2.61 o 
   4  -3   7        3.22        4.30      2.77 o 
   5  -3   7      955.08      875.67     18.82 o 
   6  -3   7       49.03       77.66      5.72 o 
   7  -3   7       65.60       79.55      9.43 o 
   8  -3   7       43.06       25.50      6.79 o 
   9  -3   7       11.22       25.98      7.46 o 
 -12  -2   7        5.57        5.17      8.30 o 
 -11  -2   7      192.95      210.80     12.42 o 
 -10  -2   7       17.25        5.49      6.40 o 
  -9  -2   7       11.86       10.31      2.99 o 
  -8  -2   7       12.95       11.11      2.67 o 
  -7  -2   7      286.19      270.44      6.14 o 
  -6  -2   7      650.92      586.61      8.98 o 
  -5  -2   7       35.56       34.62      2.53 o 
  -4  -2   7      988.88      997.91     14.29 o 
  -3  -2   7        5.80        3.21      1.59 o 
  -2  -2   7      649.17      703.89     10.20 o 
  -1  -2   7      279.15      279.29      5.39 o 
   0  -2   7       17.38       15.32      1.92 o 
   1  -2   7       89.48       98.08      3.45 o 
   2  -2   7      177.37      174.57      4.62 o 
   3  -2   7       87.52       81.07      4.26 o 
   4  -2   7      170.27      158.33      7.04 o 
   5  -2   7      131.05      134.93      6.59 o 
   6  -2   7        3.28       11.64      3.84 o 
   7  -2   7      202.27      182.43     12.70 o 
   8  -2   7       16.28       25.79      7.13 o 
   9  -2   7        7.62       11.28      7.26 o 
 -13  -1   7      176.78      191.05     13.29 o 
 -12  -1   7       71.80       86.77     10.41 o 
 -11  -1   7       74.14      100.21     16.33 o 
 -10  -1   7        0.07       -2.92      5.70 o 
  -9  -1   7      884.82      846.33     13.36 o 
  -8  -1   7     1493.91     1389.77     22.13 o 
  -7  -1   7        4.36        3.24      2.04 o 
  -6  -1   7     1010.62      935.32     13.86 o 
  -5  -1   7       74.03       78.15      3.28 o 
  -4  -1   7      209.45      211.59      5.40 o 
  -3  -1   7      526.56      514.88      7.53 o 
  -2  -1   7      631.45      639.03      9.16 o 
  -1  -1   7       34.67       27.38      2.66 o 
   0  -1   7       79.24       74.19      3.33 o 
   1  -1   7      115.25      135.69      4.20 o 
   2  -1   7        7.96        7.56      2.48 o 
   3  -1   7        0.92        2.22      2.66 o 
   4  -1   7       50.27       53.68      5.05 o 
   5  -1   7      446.19      441.72     10.89 o 
   6  -1   7        0.10        5.38      6.77 o 
   7  -1   7       83.85       75.74      9.59 o 
   8  -1   7       87.61      106.06      9.45 o 
   9  -1   7      127.85      110.63     11.30 o 
 -13   0   7        0.03       -5.19      6.91 o 
 -12   0   7      218.50      236.64     13.19 o 
 -11   0   7        8.57        4.90      6.46 o 
 -10   0   7        2.02        4.05      5.95 o 
  -9   0   7       59.54       68.28      8.70 o 
  -8   0   7      446.38      443.30      8.53 o 
  -7   0   7      286.27      257.24      5.33 o 
  -6   0   7      467.10      453.75      6.88 o 
  -5   0   7        2.45        1.56      1.61 o 
  -4   0   7      648.61      665.88      8.16 o 
  -3   0   7      351.52      383.85      6.52 o 
  -2   0   7      392.29      395.52      6.40 o 
  -1   0   7       24.38       15.07      1.93 o 
   0   0   7       35.33       41.80      2.94 o 
   1   0   7       16.31       15.62      2.54 o 
   2   0   7      352.60      360.40      7.59 o 
   3   0   7      293.16      277.45      7.62 o 
   4   0   7       61.92       62.44      5.21 o 
   5   0   7        0.53       -1.68      4.20 o 
   6   0   7      515.27      491.61     13.96 o 
   7   0   7      240.62      250.21     14.86 o 
   8   0   7        1.81        9.13      6.69 o 
 -13   1   7        8.57        3.34     12.21 o 
 -12   1   7       26.08       23.89      7.64 o 
 -11   1   7      119.69      118.16     10.21 o 
 -10   1   7      325.87      307.67     13.28 o 
  -9   1   7        0.51       -5.71      4.08 o 
  -8   1   7      141.09      148.50      5.26 o 
  -7   1   7      104.65      114.18      3.89 o 
  -6   1   7       95.46      107.42      3.79 o 
  -5   1   7       35.22       39.25      2.21 o 
  -4   1   7      301.09      298.55      4.40 o 
  -3   1   7      122.00      121.84      3.49 o 
  -2   1   7       13.39       22.03      2.67 o 
  -1   1   7      116.00      138.88      3.76 o 
   0   1   7       10.49       10.64      2.32 o 
   1   1   7       33.43       34.29      3.19 o 
   2   1   7      813.56      810.16     12.84 o 
   3   1   7      346.85      328.04      8.90 o 
   4   1   7      270.45      283.85      9.00 o 
   5   1   7       10.16       11.07      4.28 o 
   6   1   7       20.88       34.10      6.88 o 
   7   1   7       35.10       34.83      7.53 o 
 -14   2   7       59.07       69.27      9.59 o 
 -13   2   7        0.19        1.50      7.19 o 
 -12   2   7      337.66      330.78     14.57 o 
 -11   2   7      136.10      152.20     11.16 o 
 -10   2   7        1.33        3.18      4.56 o 
  -9   2   7        3.65       -1.03      4.03 o 
  -8   2   7      206.52      225.88      5.38 o 
  -7   2   7      128.61      145.89      3.77 o 
  -6   2   7      157.74      142.80      3.65 o 
  -5   2   7      141.30      142.17      3.28 o 
  -4   2   7     2690.22     2780.47     24.76 o 
  -3   2   7       97.23      105.26      3.37 o 
  -2   2   7       76.75       74.46      2.94 o 
  -1   2   7        0.40        2.98      1.85 o 
   0   2   7       25.54       24.16      2.72 o 
   1   2   7      626.86      600.54      9.71 o 
   3   2   7        0.20        8.73      4.06 o 
   4   2   7        2.89        8.99      4.20 o 
   5   2   7       75.08       84.80      6.80 o 
   6   2   7        6.07        7.40      6.04 o 
   7   2   7       83.97       96.16     11.26 o 
 -14   3   7      278.54      307.16     18.36 o 
 -13   3   7       51.18       57.79      8.94 o 
 -12   3   7       44.62       62.29      8.28 o 
 -11   3   7        3.67       -0.56      4.81 o 
 -10   3   7        1.61        1.81      6.15 o 
  -9   3   7      184.99      165.82      8.14 o 
  -8   3   7     1000.27      914.26     12.00 o 
  -7   3   7      419.48      388.68      5.75 o 
  -6   3   7      292.85      295.28      4.76 o 
  -5   3   7      181.69      185.00      4.26 o 
  -4   3   7      404.83      504.86      7.94 o 
  -3   3   7      808.13      840.74     10.07 o 
  -2   3   7        5.69       11.73      2.60 o 
  -1   3   7      170.50      177.17      4.82 o 
   0   3   7        3.05        9.28      2.51 o 
   1   3   7      295.63      285.04      6.87 o 
   2   3   7      129.92      136.48      5.67 o 
   3   3   7       28.15       37.69      4.44 o 
   4   3   7       13.85       22.50      5.43 o 
   5   3   7        6.11        8.29      6.88 o 
   6   3   7       35.63       55.48     10.68 o 
 -14   4   7        0.40       -1.52     12.64 o 
 -13   4   7       12.50       20.24     11.22 o 
 -12   4   7       52.44       49.79      8.02 o 
 -11   4   7        5.26        4.76      4.93 o 
 -10   4   7      626.56      600.08     12.30 o 
  -9   4   7       79.41       83.61      5.07 o 
  -8   4   7        2.78        2.10      2.22 o 
  -7   4   7       18.65       15.44      1.89 o 
  -6   4   7      102.70      102.66      4.58 o 
  -5   4   7      508.56      510.40      7.77 o 
  -4   4   7       26.96       41.81      2.93 o 
  -3   4   7       24.80       24.18      2.40 o 
  -2   4   7      728.85      714.26     10.87 o 
  -1   4   7      607.65      589.84     10.87 o 
   0   4   7        0.37        2.76      2.79 o 
   1   4   7       26.50       17.29      3.40 o 
   2   4   7        2.27        4.61      3.58 o 
   3   4   7      473.14      466.12     12.58 o 
   4   4   7      144.10      142.98      8.75 o 
   5   4   7      313.58      337.06     21.07 o 
 -14   5   7       23.94       12.91     30.36 o 
 -13   5   7       31.53       33.01      5.85 o 
 -12   5   7       17.79       12.24      5.44 o 
 -11   5   7       39.38       26.23      3.95 o 
 -10   5   7      151.13      119.67      5.89 o 
  -9   5   7     1071.15      932.60     15.68 o 
  -8   5   7      135.42      142.19      7.66 o 
  -7   5   7        0.02       -0.76      2.27 o 
  -6   5   7      398.41      373.65      6.71 o 
  -5   5   7      198.30      210.94      5.23 o 
  -4   5   7      254.71      261.86      6.53 o 
  -3   5   7      711.82      769.01     10.17 o 
  -2   5   7        0.73        2.17      2.29 o 
  -1   5   7       25.51       21.29      3.60 o 
   0   5   7      106.75       98.95      6.69 o 
   1   5   7      204.31      198.13      8.77 o 
   2   5   7      652.99      639.38     15.30 o 
   3   5   7      131.27      114.86      8.72 o 
   4   5   7       83.75      101.13     20.31 o 
 -14   6   7        2.99        0.07      8.20 o 
 -13   6   7        4.69        4.09      7.38 o 
 -12   6   7       30.26       29.11      8.79 o 
 -11   6   7      337.30      314.86      9.13 o 
 -10   6   7       67.11       64.68      4.52 o 
  -9   6   7      103.93      106.58      5.66 o 
  -8   6   7       67.46       59.63      6.47 o 
  -7   6   7      623.23      564.67      9.63 o 
  -6   6   7      100.90      105.61      5.01 o 
  -5   6   7       88.91      126.91      5.43 o 
  -4   6   7      172.85      165.91      6.27 o 
  -3   6   7     1035.56      971.18     18.23 o 
  -2   6   7       60.91       52.81      5.69 o 
  -1   6   7        0.02        3.56      4.50 o 
   0   6   7      235.99      241.88     10.44 o 
   1   6   7      215.76      232.65     10.88 o 
   2   6   7      127.22      142.79      9.79 o 
   3   6   7      502.09      512.84     18.53 o 
   4   6   7        2.14        0.54     10.02 o 
 -14   7   7       10.83       16.39      8.90 o 
 -13   7   7       22.63       11.96      6.34 o 
 -12   7   7        1.64        2.43      4.46 o 
 -11   7   7       55.28       56.76      5.29 o 
 -10   7   7      169.07      169.09      6.64 o 
  -9   7   7       84.56       88.73      5.31 o 
  -8   7   7       25.94       22.46      3.41 o 
  -7   7   7      189.29      205.52      7.19 o 
  -6   7   7      180.78      154.38      5.83 o 
  -5   7   7      266.91      262.06      7.61 o 
  -4   7   7       21.75       23.41      4.04 o 
  -3   7   7      136.76      134.13      8.01 o 
  -2   7   7      158.90      138.96     10.73 o 
  -1   7   7       46.14       55.16      8.29 o 
   0   7   7       25.00       12.98      7.39 o 
   1   7   7      170.42      166.38     12.04 o 
   2   7   7      229.37      225.52     19.86 o 
   3   7   7       77.58       94.60     15.49 o 
 -14   8   7        0.26       -7.46      6.34 o 
 -13   8   7        2.28       14.67      5.53 o 
 -12   8   7       23.98       31.35      7.21 o 
 -11   8   7        0.09        6.81      4.29 o 
 -10   8   7       82.35       77.72      6.38 o 
  -9   8   7        6.97        5.09      3.85 o 
  -8   8   7       14.19       13.48      3.50 o 
  -7   8   7       76.41       84.24      5.34 o 
  -6   8   7       36.88       34.55      4.54 o 
  -5   8   7        5.54        4.45      2.97 o 
  -4   8   7      130.64      127.99      8.06 o 
  -3   8   7        0.19       -2.48      4.18 o 
  -2   8   7       14.23        7.32      6.59 o 
  -1   8   7      103.89      116.26     17.58 o 
   0   8   7       62.35       68.38      9.61 o 
   1   8   7       25.05       10.06      7.88 o 
 -14   9   7       37.73       59.96     10.44 o 
 -13   9   7       16.61       30.99      5.90 o 
 -12   9   7       13.11       17.90      5.86 o 
 -11   9   7        5.64       13.65      6.39 o 
 -10   9   7       18.74       25.24      5.22 o 
  -9   9   7        0.29        1.29      3.52 o 
  -8   9   7        1.60        0.43      4.14 o 
  -7   9   7        0.72       -2.44      4.44 o 
  -6   9   7        5.22        6.68      3.75 o 
  -5   9   7       73.43       76.22     10.49 o 
  -4   9   7      117.03      114.44      8.17 o 
  -3   9   7       65.16       67.70      8.96 o 
  -2   9   7        2.88       -1.94      7.24 o 
  -1   9   7       29.42       30.11      9.41 o 
   0   9   7       27.57       13.93      7.99 o 
 -13  10   7      204.75      229.62     11.71 o 
 -12  10   7       10.33       17.33      5.57 o 
 -11  10   7      296.51      297.12     13.51 o 
 -10  10   7        0.04        4.61      4.18 o 
  -9  10   7       19.19       21.37      5.26 o 
  -8  10   7        5.02        3.37      8.99 o 
  -7  10   7      228.41      213.17     10.12 o 
  -6  10   7      111.01      138.78     11.30 o 
  -5  10   7      405.15      443.30     13.24 o 
  -4  10   7       55.65       56.93      6.71 o 
  -3  10   7        8.29       10.13     12.66 o 
  -2  10   7        0.61        0.95      6.96 o 
  -1  10   7      223.64      247.27     17.28 o 
 -12  11   7        8.72       14.18      9.88 o 
 -11  11   7        1.14       12.98     12.41 o 
 -10  11   7      239.34      267.95     10.06 o 
  -9  11   7       60.21       77.65      7.59 o 
  -8  11   7      121.66      116.38     10.10 o 
  -7  11   7       19.12       11.40      7.08 o 
  -6  11   7      241.80      230.32     13.70 o 
  -5  11   7       91.62       92.98     10.92 o 
  -4  11   7        9.03       13.24     15.87 o 
  -3  11   7       76.79       76.77     14.69 o 
 -11  12   7       20.48       48.52     16.15 o 
 -10  12   7       56.15       62.49      6.86 o 
  -9  12   7       65.71       94.13     10.51 o 
  -8  12   7      341.90      341.93     19.54 o 
  -7  12   7        0.00       11.70      7.13 o 
  -6  12   7      126.29      104.06     11.06 o 
   1 -14   8        0.00        2.09      5.87 o 
   2 -14   8       30.69       23.90      6.80 o 
   3 -14   8      158.42      166.70     11.82 o 
   4 -14   8        4.30        5.74      5.43 o 
   7 -14   8        1.25       24.18     10.02 o 
  -1 -13   8       45.89       49.93      6.72 o 
   0 -13   8      192.35      207.01     11.01 o 
   1 -13   8       32.89       33.60      7.14 o 
   2 -13   8        9.78       11.73      5.40 o 
   3 -13   8        0.30        0.87      4.12 o 
   4 -13   8        9.26       18.81      4.96 o 
   6 -13   8        3.22       17.44      9.27 o 
   7 -13   8        0.33        9.05      7.92 o 
   8 -13   8       12.88       10.95      9.33 o 
  -3 -12   8        3.20        4.70      5.07 o 
  -2 -12   8       20.87       21.06      5.78 o 
  -1 -12   8      282.97      310.46     12.96 o 
   0 -12   8       91.12       81.96      6.55 o 
   1 -12   8        8.23       17.82      5.58 o 
   2 -12   8      162.63      188.04     10.73 o 
   3 -12   8        5.60        9.20      4.02 o 
   5 -12   8       98.68       61.50     12.07 o 
   6 -12   8      228.47      215.06     20.50 o 
   7 -12   8       24.14       29.76     11.01 o 
   8 -12   8       32.58       28.06      9.12 o 
   9 -12   8        7.20       15.25      9.02 o 
  -5 -11   8       12.56        7.06      5.88 o 
  -4 -11   8       21.56       24.59      9.28 o 
  -3 -11   8       25.22       27.73      5.89 o 
  -2 -11   8       71.03       71.72      7.19 o 
  -1 -11   8       80.77       79.77     11.20 o 
   0 -11   8       64.72       67.31      5.62 o 
   1 -11   8      364.72      351.69     14.85 o 
   2 -11   8       98.44       90.85      7.05 o 
   4 -11   8       74.50       89.64     13.67 o 
   5 -11   8      183.25      187.24     14.09 o 
   6 -11   8        9.16       11.00      6.68 o 
   7 -11   8        0.39       -4.04      5.73 o 
   8 -11   8       80.85       87.67     20.00 o 
   9 -11   8       84.17       84.38     19.97 o 
  -6 -10   8       50.63       31.33      7.58 o 
  -5 -10   8      189.42      185.71     11.58 o 
  -4 -10   8        0.30        2.13      4.64 o 
  -3 -10   8       25.45       20.85      6.58 o 
  -2 -10   8       31.71       36.39      7.30 o 
  -1 -10   8      122.43      127.79      7.24 o 
   0 -10   8      218.53      224.39     11.82 o 
   1 -10   8        2.27        0.34      3.78 o 
   2 -10   8       10.43       11.86      3.68 o 
   3 -10   8      262.45      272.04     14.25 o 
   4 -10   8       13.55       12.34      5.06 o 
   5 -10   8      222.63      243.69     16.03 o 
   6 -10   8       37.55       26.96     14.32 o 
   7 -10   8        3.59       -1.28     11.17 o 
   8 -10   8       27.32       21.28      6.49 o 
   9 -10   8        4.28        4.09      6.41 o 
  10 -10   8        2.87       13.58      9.59 o 
  -7  -9   8      178.00      224.39     23.96 o 
  -6  -9   8       26.45       22.27      6.38 o 
  -5  -9   8        0.05        7.83      4.93 o 
  -4  -9   8      182.31      176.87      9.72 o 
  -3  -9   8        0.33        8.20      4.10 o 
  -2  -9   8       21.53       17.35      4.40 o 
  -1  -9   8      153.69      173.20      7.59 o 
   0  -9   8      126.56      126.58      8.49 o 
   1  -9   8      150.88      160.19      6.54 o 
   2  -9   8      106.90      113.70      9.00 o 
   3  -9   8      307.98      300.70     11.57 o 
   4  -9   8      171.23      178.36     10.18 o 
   5  -9   8        0.01       -2.23      5.04 o 
   6  -9   8        3.69       14.83      6.31 o 
   7  -9   8       45.65       42.97      5.57 o 
   8  -9   8       10.32       16.17      5.23 o 
   9  -9   8        3.89        0.50      6.06 o 
  10  -9   8        4.46       10.79      7.47 o 
  -8  -8   8       34.01       44.86      8.37 o 
  -7  -8   8       99.53       95.20     12.84 o 
  -6  -8   8      163.71      157.72     10.63 o 
  -5  -8   8       31.68       42.67      6.53 o 
  -4  -8   8      169.32      162.50      9.28 o 
  -3  -8   8      124.45      132.39      7.83 o 
  -2  -8   8       21.42       25.66      8.64 o 
  -1  -8   8      405.31      397.49      9.14 o 
   0  -8   8      108.15      112.32      5.72 o 
   1  -8   8        6.23        8.64      2.32 o 
   2  -8   8       14.33       10.17      3.62 o 
   3  -8   8      102.44      101.34     13.26 o 
   4  -8   8      106.23      108.48      9.20 o 
   5  -8   8      220.54      197.14     10.54 o 
   6  -8   8       14.21       11.78      4.08 o 
   7  -8   8       51.45       61.29      6.34 o 
   8  -8   8       15.51       12.06      5.45 o 
   9  -8   8       42.34       36.87     20.55 o 
  10  -8   8       11.53       20.06      8.54 o 
  -9  -7   8      112.86       98.10     12.13 o 
  -8  -7   8       18.81       12.34      6.45 o 
  -7  -7   8      171.45      169.51     12.59 o 
  -6  -7   8       28.82       20.81      8.10 o 
  -5  -7   8      109.16      113.69     18.27 o 
  -4  -7   8      122.98      124.54      7.98 o 
  -3  -7   8      652.98      610.72     23.95 o 
  -2  -7   8      160.48      171.41      6.08 o 
  -1  -7   8       15.09       13.15      2.53 o 
   0  -7   8       77.20       84.18      3.77 o 
   1  -7   8     1397.09     1319.48     53.32 o 
   2  -7   8      132.05      116.53     13.14 o 
   3  -7   8      625.53      671.54     21.00 o 
   4  -7   8      173.79      171.36     12.62 o 
   5  -7   8        0.02        1.36      3.34 o 
   6  -7   8        9.25        9.86      4.41 o 
   7  -7   8      145.39      140.14     13.52 o 
   8  -7   8       71.46       68.06      5.66 o 
   9  -7   8       80.67       84.78     10.93 o 
  10  -7   8       44.96       42.33      7.18 o 
 -10  -6   8        3.61       -2.49      6.42 o 
  -9  -6   8       20.40       28.16      8.82 o 
  -8  -6   8       10.65       14.39      7.68 o 
  -7  -6   8       38.48       47.29      7.05 o 
  -6  -6   8        0.03       -3.98      4.93 o 
  -5  -6   8      128.13      126.49     10.11 o 
  -4  -6   8       26.76       17.16      3.14 o 
  -3  -6   8       78.51       79.51      4.67 o 
  -2  -6   8        0.05        2.23      2.57 o 
  -1  -6   8       65.90       76.31      3.48 o 
   0  -6   8        5.53        5.15      1.80 o 
   1  -6   8      494.08      468.19     24.09 o 
   2  -6   8      855.93      820.71     23.31 o 
   3  -6   8      110.21      120.74      9.15 o 
   4  -6   8       45.56       40.74      4.77 o 
   5  -6   8      166.27      166.56      7.56 o 
   6  -6   8        4.39        9.60      5.18 o 
   7  -6   8       84.43       77.80      8.70 o 
   8  -6   8       76.94       78.47      8.22 o 
   9  -6   8       60.10       42.90      9.50 o 
  10  -6   8       40.84       46.43      7.49 o 
 -10  -5   8       70.46       57.59      8.56 o 
  -9  -5   8        4.75        7.51      6.83 o 
  -8  -5   8       42.04       32.25      5.40 o 
  -7  -5   8        0.24       -6.72      3.36 o 
  -6  -5   8       96.41       98.61      8.30 o 
  -5  -5   8      205.95      203.75      7.13 o 
  -4  -5   8       93.76       93.57      6.30 o 
  -3  -5   8      424.74      427.91      9.66 o 
  -2  -5   8      219.05      246.05      6.03 o 
  -1  -5   8      162.69      170.14      5.33 o 
   0  -5   8      577.37      562.56      9.82 o 
   1  -5   8      523.99      556.41     10.08 o 
   2  -5   8        9.90        5.87      2.22 o 
   3  -5   8      189.21      194.85      7.82 o 
   4  -5   8        0.05        2.19      2.40 o 
   5  -5   8      828.83      868.54     18.56 o 
   6  -5   8      386.15      362.85     12.00 o 
   7  -5   8        3.56        0.54      4.13 o 
   8  -5   8        5.46       -4.34      4.97 o 
   9  -5   8        0.01        3.09      6.91 o 
 -11  -4   8        0.83        1.62     11.26 o 
 -10  -4   8       28.21       35.71      8.20 o 
  -9  -4   8       54.18       60.21      5.83 o 
  -8  -4   8       21.88       23.93      4.85 o 
  -7  -4   8       65.89       65.94      4.50 o 
  -6  -4   8       19.34       16.63      3.29 o 
  -5  -4   8      331.98      320.50      9.58 o 
  -4  -4   8      273.37      259.25      7.23 o 
  -3  -4   8      390.34      398.73      9.21 o 
  -2  -4   8      384.52      369.70      6.78 o 
  -1  -4   8      191.39      204.20      5.91 o 
   0  -4   8       69.45       64.93      2.85 o 
   1  -4   8      752.69      754.68     10.15 o 
   2  -4   8       90.90      104.39      4.18 o 
   3  -4   8      692.07      672.20     12.83 o 
   4  -4   8       16.59       21.36      3.25 o 
   5  -4   8       12.21       11.31      3.68 o 
   6  -4   8      160.28      173.96      9.82 o 
   7  -4   8      112.79       94.54      7.56 o 
   8  -4   8       33.12       38.33      7.19 o 
   9  -4   8       83.92       90.35     12.43 o 
 -12  -3   8       25.57       20.08      8.19 o 
 -11  -3   8        7.47        4.09      7.47 o 
 -10  -3   8        5.47       -3.67      4.79 o 
  -9  -3   8        4.00        1.23      4.58 o 
  -8  -3   8       89.12       89.44      4.34 o 
  -7  -3   8       40.57       44.89      3.98 o 
  -6  -3   8       10.30        7.12      2.70 o 
  -5  -3   8      193.51      190.02      5.77 o 
  -4  -3   8       23.95       33.24      3.43 o 
  -3  -3   8      348.58      336.18      8.40 o 
  -2  -3   8       24.75       25.42      3.00 o 
  -1  -3   8      202.31      212.64      4.83 o 
   0  -3   8       99.68      120.01      3.80 o 
   1  -3   8       62.45       77.82      3.92 o 
   2  -3   8      166.71      171.49      5.04 o 
   3  -3   8       76.67       73.55      4.41 o 
   4  -3   8      970.71      924.78     16.45 o 
   5  -3   8      173.28      182.80      7.65 o 
   6  -3   8       65.08       54.18      6.26 o 
   7  -3   8       24.71       19.60      5.78 o 
   8  -3   8       58.06       47.63     10.38 o 
   9  -3   8        0.20       11.69      8.33 o 
 -12  -2   8        0.81       -6.04      7.04 o 
 -11  -2   8        2.12        1.59      6.73 o 
 -10  -2   8        2.72        1.24      5.11 o 
  -9  -2   8      146.78      149.61      6.36 o 
  -8  -2   8      177.84      168.71      5.70 o 
  -7  -2   8       60.83       62.86      3.95 o 
  -6  -2   8       78.84       66.14      3.38 o 
  -5  -2   8        0.32        0.35      2.10 o 
  -4  -2   8      369.97      340.25      7.21 o 
  -3  -2   8        0.74       -1.10      1.94 o 
  -2  -2   8      416.47      392.52      8.27 o 
  -1  -2   8      242.58      254.95      5.79 o 
   0  -2   8      221.95      212.29      5.49 o 
   1  -2   8        8.60        9.57      2.38 o 
   2  -2   8       29.65       37.09      3.86 o 
   3  -2   8      199.06      192.87      6.14 o 
   4  -2   8      106.13      101.25      6.15 o 
   5  -2   8       21.08       24.50      4.34 o 
   6  -2   8      124.95      132.66      9.21 o 
   7  -2   8       29.34       43.62      6.95 o 
   8  -2   8       10.01       10.72      9.74 o 
 -13  -1   8       32.65       30.53      9.07 o 
 -12  -1   8       14.65        0.71      7.33 o 
 -11  -1   8       13.07       10.25      6.89 o 
 -10  -1   8       44.08       32.52      5.94 o 
  -9  -1   8        5.18        0.72      2.61 o 
  -8  -1   8        1.25        1.68      2.44 o 
  -7  -1   8      357.82      344.77      7.50 o 
  -6  -1   8     1989.61     1879.68     22.92 o 
  -5  -1   8       38.39       41.95      3.76 o 
  -4  -1   8      111.33      131.15      6.11 o 
  -3  -1   8       79.78       74.46      3.90 o 
  -2  -1   8       27.75       32.89      2.76 o 
  -1  -1   8        0.66       -1.64      1.69 o 
   0  -1   8      558.43      594.63     13.06 o 
   1  -1   8       76.48       99.31      5.87 o 
   2  -1   8      347.91      353.90     13.30 o 
   3  -1   8      137.07      125.80      7.57 o 
   4  -1   8        1.78        1.51      5.30 o 
   5  -1   8       24.06       18.05      5.81 o 
   6  -1   8        2.88        3.03      4.91 o 
   7  -1   8       88.14       98.70     16.36 o 
   8  -1   8       35.06       61.17     14.08 o 
 -13   0   8       68.47       84.81     10.66 o 
 -12   0   8        9.42       17.41      8.80 o 
 -11   0   8      769.77      745.68     22.59 o 
 -10   0   8      243.61      264.62     11.88 o 
  -9   0   8       50.12       50.85      5.87 o 
  -8   0   8      268.78      245.64      7.28 o 
  -7   0   8     1684.48     1592.55     33.32 o 
  -6   0   8      863.54      846.17     13.70 o 
  -5   0   8     1589.60     1462.51     18.73 o 
  -4   0   8     1471.66     1420.23     15.52 o 
  -3   0   8      273.55      249.61      6.75 o 
  -2   0   8      434.49      422.86      7.49 o 
  -1   0   8       95.39      110.12      4.33 o 
   0   0   8       61.80       68.66      4.20 o 
   1   0   8        1.26        2.16      2.38 o 
   2   0   8      256.66      252.51      8.42 o 
   3   0   8      169.08      161.67      7.55 o 
   4   0   8      118.05      103.45      7.33 o 
   5   0   8       11.24        9.48      5.08 o 
   6   0   8      605.50      637.31     27.49 o 
   7   0   8        0.23        9.32      6.49 o 
 -13   1   8       55.19       60.80      9.62 o 
 -12   1   8      359.03      376.85     16.25 o 
 -11   1   8        5.19        8.35      6.62 o 
 -10   1   8      598.30      617.61     19.27 o 
  -9   1   8        5.37        0.23      4.29 o 
  -8   1   8      119.29      118.17      6.96 o 
  -7   1   8      755.55      733.38     12.91 o 
  -6   1   8      499.90      486.78      8.37 o 
  -5   1   8      191.69      205.64      4.66 o 
  -4   1   8      585.56      577.19      8.42 o 
  -3   1   8       21.22       11.48      2.38 o 
  -2   1   8      134.31      133.87      4.62 o 
  -1   1   8      201.28      212.96      5.76 o 
   0   1   8       15.75       14.26      3.36 o 
   1   1   8        1.14        2.92      2.45 o 
   2   1   8     1270.88     1204.79     18.97 o 
   3   1   8       83.46       75.58      6.04 o 
   4   1   8      148.11      160.55      8.98 o 
   5   1   8       31.46       34.29      8.60 o 
   6   1   8        0.37        3.34      6.06 o 
   7   1   8      147.45      158.83     19.30 o 
 -14   2   8        5.80       10.94      7.31 o 
 -13   2   8      535.18      485.91     31.05 o 
 -12   2   8       50.15       52.73      8.76 o 
 -11   2   8        0.24       -5.08      6.00 o 
 -10   2   8       56.40       49.85      7.63 o 
  -9   2   8      152.17      163.89     10.35 o 
  -8   2   8        0.02       -0.30      2.45 o 
  -7   2   8       60.77       58.73      3.09 o 
  -6   2   8      298.47      281.85      5.96 o 
  -5   2   8      790.47      748.82     10.40 o 
  -4   2   8     1633.65     1636.73     18.30 o 
  -3   2   8      109.97      121.38      4.16 o 
  -2   2   8      181.08      166.27      4.83 o 
  -1   2   8      133.39      138.52      4.70 o 
   0   2   8      151.14      148.01      6.02 o 
   1   2   8       10.72        8.12      2.57 o 
   2   2   8       27.65       28.13      4.84 o 
   3   2   8       75.83       80.94      6.72 o 
   4   2   8       88.53       98.85      7.14 o 
   5   2   8        7.32        9.09      5.95 o 
   6   2   8       35.13       34.39      8.96 o 
 -14   3   8       14.15       11.46      7.72 o 
 -13   3   8        0.18       -8.51      6.62 o 
 -12   3   8       25.97       39.10      8.05 o 
 -11   3   8       67.95       58.77      9.21 o 
 -10   3   8       11.35       21.88      6.70 o 
  -9   3   8       89.13      100.73      7.32 o 
  -8   3   8       62.71       69.95      3.80 o 
  -7   3   8      516.73      507.64      7.11 o 
  -6   3   8      529.93      519.60      8.41 o 
  -5   3   8      641.18      619.44     10.18 o 
  -4   3   8       30.42       30.00      3.06 o 
  -3   3   8       64.26       62.46      3.68 o 
  -2   3   8       12.53       13.49      2.60 o 
  -1   3   8      185.77      187.53      6.33 o 
   0   3   8      404.09      393.56      8.04 o 
   1   3   8      129.49      129.41      6.16 o 
   2   3   8       53.27       49.44      4.49 o 
   3   3   8      111.69      125.52      7.62 o 
   4   3   8       18.06       17.07      7.61 o 
   5   3   8       30.40       31.45      8.65 o 
 -14   4   8        1.28       -1.15      8.11 o 
 -13   4   8      170.53      205.08     16.01 o 
 -12   4   8        7.79        1.32      6.45 o 
 -11   4   8       27.73       43.59      7.88 o 
 -10   4   8       46.39       49.81      6.28 o 
  -9   4   8      225.64      208.16      8.05 o 
  -8   4   8      117.45       97.45      5.59 o 
  -7   4   8        7.60        3.84      2.32 o 
  -6   4   8       12.96       10.41      2.81 o 
  -5   4   8      776.67      773.79     11.26 o 
  -4   4   8      568.17      581.13      8.97 o 
  -3   4   8      663.80      630.32     11.09 o 
  -2   4   8      920.66      872.72     13.90 o 
  -1   4   8       73.06       80.73      4.82 o 
   0   4   8        0.87       -2.49      2.89 o 
   1   4   8        0.37        3.78      3.79 o 
   2   4   8        0.07        1.51      4.22 o 
   3   4   8      293.64      294.60     10.48 o 
   4   4   8       27.22       24.58      8.84 o 
   5   4   8      104.04      113.51     19.91 o 
 -14   5   8       46.49       32.98     14.21 o 
 -13   5   8        0.76       -4.66      5.86 o 
 -12   5   8       90.27      102.09      8.18 o 
 -11   5   8       81.36       79.68      7.31 o 
 -10   5   8      205.36      191.03      7.39 o 
  -9   5   8      112.08      118.40      6.23 o 
  -8   5   8        0.23        1.95      3.64 o 
  -7   5   8      821.93      761.97     12.86 o 
  -6   5   8       64.57       78.31      4.38 o 
  -5   5   8        5.68        4.23      2.71 o 
  -4   5   8      249.84      241.55      5.84 o 
  -3   5   8      576.90      579.12     10.04 o 
  -2   5   8       14.57        6.72      3.37 o 
  -1   5   8      619.44      573.13     13.62 o 
   0   5   8        3.51        3.84      4.41 o 
   1   5   8      360.66      335.49     17.58 o 
   2   5   8       14.09        8.45      5.74 o 
   3   5   8      329.53      343.12     19.40 o 
   4   5   8      187.06      211.38     19.16 o 
 -14   6   8      116.71      104.28     16.76 o 
 -13   6   8        4.45        2.85      7.56 o 
 -12   6   8       41.52       30.61      5.43 o 
 -11   6   8      299.08      289.04      8.83 o 
 -10   6   8        1.13       -1.32      4.35 o 
  -9   6   8        0.18       -1.70      3.24 o 
  -8   6   8      194.34      197.39      7.25 o 
  -7   6   8        6.86        6.87      2.96 o 
  -6   6   8       13.20       11.17      2.92 o 
  -5   6   8       43.27       44.21      4.63 o 
  -4   6   8      100.66       98.62      9.16 o 
  -3   6   8      137.61      167.42     18.58 o 
  -2   6   8      353.77      350.38     14.61 o 
  -1   6   8       53.02       54.22      8.42 o 
   0   6   8      202.07      218.40     12.49 o 
   1   6   8       92.68       89.50      9.79 o 
   2   6   8      150.10      118.77     10.98 o 
   3   6   8        6.95        4.87     11.51 o 
 -14   7   8        5.30        2.65      6.78 o 
 -13   7   8        2.44       11.14      6.57 o 
 -12   7   8      289.96      273.66     11.88 o 
 -11   7   8        1.81        3.23      5.37 o 
 -10   7   8       94.52      100.25      6.70 o 
  -9   7   8      125.70      108.95      6.08 o 
  -8   7   8       97.20      112.67      6.01 o 
  -7   7   8      426.30      390.22     11.38 o 
  -6   7   8        0.79        3.00      3.96 o 
  -5   7   8       60.84       61.92      5.35 o 
  -4   7   8      236.01      256.05     12.61 o 
  -3   7   8      128.87      131.56     13.52 o 
  -2   7   8      283.62      291.83     13.76 o 
  -1   7   8      155.46      157.37     11.47 o 
   0   7   8      479.70      484.79     18.40 o 
   1   7   8      318.50      308.67     15.04 o 
   2   7   8      187.83      225.21     14.60 o 
 -14   8   8       18.24       15.55      7.20 o 
 -13   8   8        2.02        2.70     10.56 o 
 -12   8   8        0.04       11.97      8.63 o 
 -11   8   8       45.52       57.39     11.95 o 
 -10   8   8      144.82      137.00      7.13 o 
  -9   8   8       58.06       49.29      5.64 o 
  -8   8   8        1.23        1.85      4.05 o 
  -7   8   8        1.17        5.25      4.51 o 
  -6   8   8        6.57        3.77      5.38 o 
  -5   8   8       23.33       24.52      5.38 o 
  -4   8   8      374.94      392.83     15.65 o 
  -3   8   8        3.25        6.00      6.47 o 
  -2   8   8        0.69       -8.27      6.22 o 
  -1   8   8       12.21       13.60      7.76 o 
   0   8   8       47.63       59.82      9.52 o 
 -13   9   8       44.43       25.81      9.36 o 
 -12   9   8      121.97      138.70     10.77 o 
 -11   9   8       49.72       72.54     14.49 o 
 -10   9   8       81.99       93.58      9.04 o 
  -9   9   8       76.23       96.71      9.77 o 
  -8   9   8      211.47      201.04      9.10 o 
  -7   9   8        0.06       -3.59      3.95 o 
  -6   9   8        9.47        8.61      4.95 o 
  -5   9   8        1.34        2.53      6.10 o 
  -4   9   8      132.56      149.66     26.56 o 
  -3   9   8        0.53       -1.25      7.97 o 
  -2   9   8       30.99       31.55      9.47 o 
  -1   9   8      108.12      133.65     16.14 o 
 -13  10   8        4.09       16.45     11.40 o 
 -12  10   8       14.23       26.92      9.55 o 
 -11  10   8       31.40       39.51      8.39 o 
 -10  10   8       17.12       20.55      8.62 o 
  -9  10   8        9.63       13.81      9.64 o 
  -8  10   8       61.50       74.41      9.76 o 
  -7  10   8       32.53       29.05     11.77 o 
  -6  10   8        0.10       -2.18      4.31 o 
  -5  10   8       26.45       35.85      7.84 o 
  -4  10   8        3.59       -1.28      9.55 o 
  -3  10   8        0.04       -6.25      6.67 o 
 -12  11   8       44.16       84.66     14.91 o 
 -11  11   8       36.26       38.35     11.94 o 
 -10  11   8        5.19       11.64      7.26 o 
  -9  11   8       23.98       18.35     10.79 o 
  -8  11   8       47.94       43.81      9.36 o 
  -7  11   8        3.09        3.55     10.11 o 
  -6  11   8      374.02      316.08     21.34 o 
  -5  11   8       53.15       37.97     13.60 o 
   2 -14   9       75.33       74.54      9.39 o 
   3 -14   9       18.38       21.25      5.93 o 
   4 -14   9       10.58       13.45      5.21 o 
  -1 -13   9        0.31        0.15      4.32 o 
   0 -13   9        0.09        7.74      5.80 o 
   1 -13   9       63.90       47.71      8.02 o 
   2 -13   9      111.98      106.70      9.17 o 
   3 -13   9        1.55        9.86      4.77 o 
   7 -13   9        5.45       10.02      7.80 o 
  -3 -12   9        1.84        4.21      5.09 o 
  -2 -12   9       14.15       12.84      5.29 o 
  -1 -12   9      209.37      254.88     16.86 o 
   0 -12   9        0.90        4.74      5.12 o 
   1 -12   9        0.54        2.87      4.65 o 
   2 -12   9        8.45        5.99      4.49 o 
   6 -12   9        2.30        8.46      7.68 o 
   7 -12   9        0.04       10.35      7.42 o 
   8 -12   9        0.79        5.71      8.11 o 
  -4 -11   9       17.40       19.47      6.07 o 
  -3 -11   9      369.13      412.76     15.14 o 
  -2 -11   9       48.34       56.40      6.45 o 
  -1 -11   9        5.90        1.00      3.71 o 
   0 -11   9      252.74      284.98     14.10 o 
   1 -11   9       36.05       37.03      5.87 o 
   2 -11   9       11.10        9.55      3.96 o 
   5 -11   9       84.69      108.37     12.55 o 
   6 -11   9        4.06        4.17      6.27 o 
   7 -11   9       14.18       15.91      8.13 o 
   8 -11   9       16.33       19.50     16.07 o 
   9 -11   9      123.37       93.41     23.87 o 
  -6 -10   9       78.72       82.71     14.96 o 
  -5 -10   9       18.71       22.83      6.45 o 
  -4 -10   9        0.28       -2.18      4.71 o 
  -3 -10   9        7.31       11.33      4.87 o 
  -2 -10   9       24.01       23.87      4.93 o 
  -1 -10   9      246.09      254.23      9.44 o 
   0 -10   9        5.40        7.58      4.43 o 
   1 -10   9       50.52       54.01      6.05 o 
   4 -10   9      321.33      304.71     17.77 o 
   5 -10   9       61.47       52.07      9.48 o 
   6 -10   9       54.85       62.52      9.62 o 
   7 -10   9       16.58       21.84     16.91 o 
   8 -10   9        1.07        3.89      5.86 o 
   9 -10   9       12.44       25.86      7.61 o 
  -7  -9   9       32.42       27.11      7.35 o 
  -6  -9   9       28.97       23.65      7.08 o 
  -5  -9   9      175.23      183.83     10.83 o 
  -4  -9   9       50.27       42.29      9.78 o 
  -3  -9   9      102.29      120.20      8.26 o 
  -2  -9   9        0.16       -3.44      3.32 o 
  -1  -9   9        1.70        5.28      3.37 o 
   0  -9   9      168.10      151.45      9.36 o 
   1  -9   9        9.72       11.98      4.09 o 
   3  -9   9      209.39      208.28     12.67 o 
   4  -9   9      134.56      124.82     10.16 o 
   5  -9   9       23.22       25.99      7.66 o 
   6  -9   9        2.78        3.33      8.42 o 
   7  -9   9       31.50       42.30      6.13 o 
   8  -9   9        4.09        7.80      6.57 o 
   9  -9   9       18.18       21.01      7.64 o 
  -8  -8   9       29.87       32.32      7.95 o 
  -7  -8   9      128.66      111.86     10.28 o 
  -6  -8   9        9.43       10.56      5.48 o 
  -5  -8   9       79.69       77.10      7.82 o 
  -4  -8   9      151.66      138.04      8.75 o 
  -3  -8   9      134.78      145.89      8.09 o 
  -2  -8   9        0.44        2.65      3.81 o 
  -1  -8   9      103.63       96.69      5.79 o 
   0  -8   9      241.83      238.90     10.92 o 
   1  -8   9      137.80      141.79      9.86 o 
   2  -8   9        8.86        5.19      4.30 o 
   3  -8   9       36.96       44.29     15.60 o 
   4  -8   9       97.85      101.63      9.64 o 
   5  -8   9       12.21        1.61      5.86 o 
   6  -8   9        0.28        2.62      4.30 o 
   7  -8   9       41.09       37.59      6.15 o 
   8  -8   9        6.26       15.10      7.17 o 
   9  -8   9       27.10       22.33      8.25 o 
  -9  -7   9        1.40        8.02     10.76 o 
  -8  -7   9      220.26      222.42     13.18 o 
  -7  -7   9        7.68        4.00      5.19 o 
  -6  -7   9      437.35      429.15     15.95 o 
  -5  -7   9      567.98      545.84     22.39 o 
  -4  -7   9       50.67       70.94      6.61 o 
  -3  -7   9       67.90       65.90      6.17 o 
  -2  -7   9       45.42       53.66      9.25 o 
  -1  -7   9       18.75       18.46      4.29 o 
   0  -7   9       37.18       38.63      6.05 o 
   1  -7   9       33.24       26.40      8.64 o 
   2  -7   9      276.72      266.15     12.84 o 
   3  -7   9     1145.68     1182.56     31.70 o 
   4  -7   9      866.39      876.11     26.89 o 
   5  -7   9       33.63       43.70      5.13 o 
   6  -7   9        3.45        4.47      4.79 o 
   7  -7   9       43.35       34.29      8.53 o 
   8  -7   9       88.37       76.14     20.03 o 
   9  -7   9      117.09      166.83     28.89 o 
 -10  -6   9       66.56       70.25      9.30 o 
  -9  -6   9        5.24        1.80      5.47 o 
  -8  -6   9       37.83       30.98      7.08 o 
  -7  -6   9       33.92       37.72      6.97 o 
  -6  -6   9      265.41      286.82     11.41 o 
  -5  -6   9        4.68       -2.95      3.65 o 
  -4  -6   9      322.13      378.51     12.85 o 
  -3  -6   9      580.15      623.46     12.88 o 
  -2  -6   9      589.28      525.95     11.11 o 
  -1  -6   9       64.75       68.03      4.10 o 
   0  -6   9       58.43       65.24      6.19 o 
   1  -6   9      374.63      374.59     10.75 o 
   2  -6   9     2461.17     2472.01     57.49 o 
   3  -6   9       29.15       34.82      4.48 o 
   4  -6   9      491.56      504.02     13.74 o 
   5  -6   9      345.15      375.40     11.68 o 
   6  -6   9       44.41       46.16      8.27 o 
   7  -6   9        8.32       14.36      5.13 o 
   8  -6   9       62.73       56.87      7.18 o 
   9  -6   9      193.27      268.73     31.86 o 
 -10  -5   9       25.95       17.36      7.12 o 
  -9  -5   9       55.07       54.23      6.37 o 
  -8  -5   9      341.39      318.28     20.36 o 
  -7  -5   9       19.85       20.33      6.92 o 
  -6  -5   9        1.36        0.06      5.18 o 
  -5  -5   9       40.04       47.47      4.20 o 
  -4  -5   9      154.89      126.19      5.84 o 
  -3  -5   9      486.20      524.11     11.36 o 
  -2  -5   9      235.18      241.34      7.12 o 
  -1  -5   9       28.25       22.92      4.34 o 
   0  -5   9       79.01       66.55      3.76 o 
   1  -5   9      103.88       99.83      6.15 o 
   2  -5   9     1031.03     1054.66     21.43 o 
   3  -5   9      297.79      299.02     15.58 o 
   4  -5   9      101.82       91.09      6.32 o 
   5  -5   9      216.84      189.25      7.41 o 
   6  -5   9      110.38      112.98      9.67 o 
   7  -5   9      155.43      147.18      9.30 o 
   8  -5   9        5.68        4.11      5.84 o 
   9  -5   9       11.06       12.68      6.52 o 
 -11  -4   9      109.54      128.45     18.75 o 
 -10  -4   9        5.09        4.09      6.87 o 
  -9  -4   9      225.95      215.54      8.62 o 
  -8  -4   9      167.60      179.88      7.65 o 
  -7  -4   9       26.87       31.83      4.96 o 
  -6  -4   9        0.39        1.94      2.66 o 
  -5  -4   9      275.53      266.04      7.87 o 
  -4  -4   9      944.78      933.57     16.07 o 
  -3  -4   9        0.19        0.35      2.46 o 
  -2  -4   9       12.40       10.74      3.20 o 
  -1  -4   9        0.08        3.49      2.42 o 
   0  -4   9      275.11      258.11      6.22 o 
   1  -4   9       13.56        5.97      2.43 o 
   2  -4   9       36.67       36.99      4.21 o 
   3  -4   9      699.28      715.96     12.40 o 
   4  -4   9      170.83      170.79      7.44 o 
   5  -4   9      308.14      296.65     10.06 o 
   6  -4   9       44.18       54.83      6.37 o 
   7  -4   9        0.35       -0.21      5.61 o 
   8  -4   9       31.82       34.17     11.47 o 
 -12  -3   9        3.33        7.73     17.38 o 
 -11  -3   9        0.13        2.22     20.17 o 
 -10  -3   9      151.87      162.37     11.85 o 
  -9  -3   9      209.73      214.09     10.07 o 
  -8  -3   9      783.96      760.87     12.84 o 
  -7  -3   9       25.44       23.25      3.30 o 
  -6  -3   9       50.68       47.76      3.67 o 
  -5  -3   9       48.26       55.17      4.38 o 
  -4  -3   9      218.94      226.84      7.06 o 
  -3  -3   9      157.25      163.87      7.06 o 
  -2  -3   9        0.91       -3.41      3.52 o 
  -1  -3   9       40.52       44.07      3.95 o 
   0  -3   9       18.41       23.63      5.49 o 
   1  -3   9       65.54       67.42      4.88 o 
   2  -3   9       35.71       33.61      3.45 o 
   3  -3   9      254.45      243.18      7.91 o 
   4  -3   9       69.48       67.76      5.54 o 
   5  -3   9      156.85      131.64      8.03 o 
   6  -3   9       58.34       48.68      6.57 o 
   7  -3   9       12.53       14.18      6.69 o 
   8  -3   9        0.65        6.71      6.86 o 
 -12  -2   9      111.29      124.17     11.50 o 
 -11  -2   9        6.02        1.34      6.92 o 
 -10  -2   9       20.39       22.24      5.77 o 
  -9  -2   9       53.04       49.81      4.14 o 
  -8  -2   9       24.91       26.00      3.37 o 
  -7  -2   9       77.82       81.21      6.66 o 
  -6  -2   9      402.07      380.69      8.71 o 
  -5  -2   9      461.10      420.15     11.87 o 
  -4  -2   9      252.96      248.62      8.49 o 
  -3  -2   9      233.42      196.11      7.95 o 
  -2  -2   9        0.98       -0.33      2.74 o 
  -1  -2   9       63.67       73.38      4.54 o 
   0  -2   9        7.29        7.57      2.49 o 
   1  -2   9      152.95      148.47      5.34 o 
   2  -2   9      100.61      106.84      6.01 o 
   3  -2   9      194.92      201.56      7.58 o 
   4  -2   9       71.95       80.99     10.79 o 
   5  -2   9       20.25       24.37      5.06 o 
   6  -2   9       11.39       17.43      7.90 o 
   7  -2   9        4.15        9.70      6.95 o 
   8  -2   9       14.83       20.66      8.11 o 
 -13  -1   9        2.22        0.96      7.79 o 
 -12  -1   9        4.14       -0.91      7.31 o 
 -11  -1   9       19.08       11.98      9.35 o 
 -10  -1   9      302.55      272.12     10.97 o 
  -9  -1   9      129.96      135.85      6.22 o 
  -8  -1   9       20.70       17.14      3.10 o 
  -7  -1   9     1547.65     1478.94     21.20 o 
  -6  -1   9        4.23        2.58      2.45 o 
  -5  -1   9       17.30        8.12      3.24 o 
  -4  -1   9        8.11        2.27      3.12 o 
  -3  -1   9      198.98      204.39      6.14 o 
  -2  -1   9       56.19       59.79      4.26 o 
  -1  -1   9      606.60      629.60     11.95 o 
   0  -1   9       52.60       51.22      3.73 o 
   1  -1   9      108.34      110.60      5.24 o 
   2  -1   9      215.95      200.74      7.96 o 
   3  -1   9       57.81       58.94      6.56 o 
   4  -1   9       70.88       61.91      6.85 o 
   5  -1   9       17.84       15.20      7.38 o 
   6  -1   9        0.53        3.66      5.79 o 
   7  -1   9       10.27       18.89      9.32 o 
 -13   0   9       40.79       63.93     10.02 o 
 -12   0   9      321.08      337.99     15.42 o 
 -11   0   9        5.20       -1.83      6.49 o 
 -10   0   9        1.03        4.44      4.98 o 
  -9   0   9       34.79       27.94      4.61 o 
  -8   0   9      293.71      284.74      8.02 o 
  -7   0   9      121.60      108.26      7.68 o 
  -6   0   9      176.79      173.55      6.28 o 
  -5   0   9      861.02      769.10     24.36 o 
  -4   0   9       38.88       43.75      3.81 o 
  -3   0   9       33.52       47.77      3.75 o 
  -2   0   9       96.14       97.74      5.32 o 
  -1   0   9      178.01      171.96      5.53 o 
   0   0   9       87.66       86.62      4.73 o 
   1   0   9      675.21      649.80     13.70 o 
   2   0   9       20.05       13.47      4.84 o 
   3   0   9       47.00       47.50      6.34 o 
   4   0   9        0.36        1.85      4.49 o 
   5   0   9       53.32       71.33      8.34 o 
   6   0   9       43.26       57.00      8.31 o 
   7   0   9       15.54       19.69      8.17 o 
 -13   1   9       62.57       57.02     19.98 o 
 -12   1   9       50.61       45.81      8.82 o 
 -11   1   9      105.15      117.20     10.62 o 
 -10   1   9       43.21       50.23      6.64 o 
  -9   1   9       94.90       99.49      7.63 o 
  -8   1   9        0.70       -1.46      3.12 o 
  -7   1   9      578.95      558.04     16.51 o 
  -6   1   9      121.63      135.62      5.87 o 
  -5   1   9      684.27      674.80     10.42 o 
  -4   1   9        4.85        5.53      2.49 o 
  -3   1   9      787.28      798.71     12.01 o 
  -2   1   9        4.91        1.87      2.06 o 
  -1   1   9      390.99      383.64      8.13 o 
   0   1   9      234.42      243.57      7.45 o 
   1   1   9     1086.12     1080.57     19.28 o 
   2   1   9       10.69        8.92      5.44 o 
   3   1   9       20.36       18.61      5.56 o 
   4   1   9       65.16       70.99      8.36 o 
   5   1   9      110.11      107.98      9.88 o 
   6   1   9       72.64       76.18      9.26 o 
 -14   2   9       55.37       61.96     10.08 o 
 -13   2   9       17.06       15.86      8.23 o 
 -12   2   9      457.20      437.33     17.38 o 
 -11   2   9      211.21      207.40     12.26 o 
 -10   2   9       95.69       99.71      9.45 o 
  -9   2   9       42.83       40.37      6.17 o 
  -8   2   9      119.08      116.14      6.03 o 
  -7   2   9       26.85       19.69      3.60 o 
  -6   2   9      149.20      148.59      5.27 o 
  -5   2   9      303.41      299.51      6.92 o 
  -4   2   9       93.82      101.72      4.77 o 
  -3   2   9      560.61      549.12      9.50 o 
  -2   2   9      658.07      650.68     10.23 o 
  -1   2   9      268.62      266.27      7.09 o 
   0   2   9       20.56       19.22      4.28 o 
   1   2   9        1.09       -4.47      3.56 o 
   2   2   9        3.16        5.18      4.30 o 
   3   2   9       46.35       45.53      6.00 o 
   4   2   9        5.24       -3.05      5.76 o 
   5   2   9      434.50      417.13     15.40 o 
 -14   3   9        1.27       -2.73      6.91 o 
 -13   3   9       17.19       10.12      7.84 o 
 -12   3   9       60.37       80.16     10.64 o 
 -11   3   9        4.37        1.64      6.42 o 
 -10   3   9       92.19       85.31      9.24 o 
  -9   3   9      314.68      271.07     10.79 o 
  -8   3   9      221.58      200.15      7.15 o 
  -7   3   9       70.31       82.27      4.50 o 
  -6   3   9       14.96       11.70      2.91 o 
  -5   3   9      164.08      157.31      5.62 o 
  -4   3   9       98.54      106.73      5.31 o 
  -3   3   9       18.49       21.66      3.06 o 
  -2   3   9       27.49       19.91      3.10 o 
  -1   3   9       13.40       17.53      3.36 o 
   0   3   9      230.20      242.33      7.54 o 
   1   3   9       16.73       13.71      4.50 o 
   2   3   9       11.37       14.52      5.17 o 
   3   3   9       99.59       95.91      7.30 o 
   4   3   9      188.16      199.53     14.44 o 
 -14   4   9       11.05       26.35      9.78 o 
 -13   4   9       62.87       71.49      9.87 o 
 -12   4   9      125.13      132.41     11.17 o 
 -11   4   9      203.79      210.89     12.36 o 
 -10   4   9       19.95       11.90      6.33 o 
  -9   4   9      320.39      285.64     13.18 o 
  -8   4   9      108.18      118.12      7.12 o 
  -7   4   9      482.83      439.55      9.72 o 
  -6   4   9        7.94        8.35      3.07 o 
  -5   4   9      101.09      110.68      5.40 o 
  -4   4   9      894.21      873.65     13.83 o 
  -3   4   9     1450.83     1384.48     19.20 o 
  -2   4   9       15.55       17.52      3.48 o 
  -1   4   9        3.82        3.35      3.70 o 
   0   4   9       40.26       39.74      4.77 o 
   1   4   9        3.87       10.90      5.30 o 
   2   4   9       63.25       69.54     10.37 o 
   3   4   9       24.72       23.51      8.75 o 
   4   4   9        9.76       -4.59      8.55 o 
 -14   5   9      212.51      265.90     13.81 o 
 -13   5   9       14.68       25.84      7.57 o 
 -12   5   9        9.83       27.21      7.63 o 
 -11   5   9      157.25      179.16     11.57 o 
 -10   5   9       13.93       10.64      6.29 o 
  -9   5   9       91.44       93.33      7.70 o 
  -8   5   9        7.51        0.82      4.90 o 
  -7   5   9     1217.46     1143.67     23.78 o 
  -6   5   9      836.44      781.11     23.18 o 
  -5   5   9        6.45        8.70      3.91 o 
  -4   5   9      261.83      261.54     10.01 o 
  -3   5   9      277.83      248.30      8.73 o 
  -2   5   9      218.68      202.11      8.54 o 
  -1   5   9       79.99       76.48      7.58 o 
   0   5   9        3.69       -5.02      4.43 o 
   1   5   9        2.37        2.78      4.81 o 
   2   5   9       29.39       26.79      7.24 o 
   3   5   9      406.75      432.16     23.76 o 
 -14   6   9      312.24      394.50     30.73 o 
 -13   6   9       38.25       45.04     11.45 o 
 -12   6   9        1.43       -8.70      5.77 o 
 -11   6   9        0.66       -2.34      6.21 o 
 -10   6   9      303.41      279.11     10.00 o 
  -9   6   9        9.34        1.48      4.68 o 
  -8   6   9       37.47       34.67      5.13 o 
  -7   6   9        3.21        4.50      4.88 o 
  -6   6   9      145.56      135.96      9.74 o 
  -5   6   9        0.33       -9.43      5.08 o 
  -4   6   9        0.04        2.82      5.87 o 
  -3   6   9       47.19       42.37      7.83 o 
  -2   6   9       31.30       22.33      7.15 o 
  -1   6   9       61.76       69.50     12.09 o 
   0   6   9      242.24      257.77     13.41 o 
   1   6   9       43.88       58.33     15.93 o 
   2   6   9      431.91      486.45     19.50 o 
 -14   7   9        3.85      -22.84     11.91 o 
 -13   7   9      143.06      144.21     18.29 o 
 -12   7   9        8.02       10.34      6.29 o 
 -11   7   9       21.91       15.49      6.62 o 
 -10   7   9      103.02      108.99      7.39 o 
  -9   7   9      257.83      246.60      9.61 o 
  -8   7   9        6.60        9.35      4.64 o 
  -7   7   9       42.18       41.41      6.90 o 
  -6   7   9       29.80       33.87      7.25 o 
  -5   7   9        0.65        1.09      5.82 o 
  -4   7   9      243.07      247.21     13.09 o 
  -3   7   9       11.40       19.49      7.37 o 
  -2   7   9      197.57      215.50     12.79 o 
  -1   7   9       16.08       22.76      8.10 o 
   0   7   9       19.71       13.34      7.95 o 
   1   7   9      315.24      340.50     17.55 o 
 -13   8   9       12.02        1.58      8.05 o 
 -12   8   9      129.36      115.74     12.00 o 
 -11   8   9      139.71      153.15      8.00 o 
 -10   8   9        0.02        1.79      6.18 o 
  -9   8   9        3.26        1.86      4.49 o 
  -8   8   9        0.44        1.95      4.47 o 
  -7   8   9       77.53       73.93      8.63 o 
  -6   8   9       39.60       38.47      7.56 o 
  -5   8   9        2.02        7.85      6.34 o 
  -4   8   9        8.14        6.28      6.95 o 
  -3   8   9       15.95        9.05      7.35 o 
  -2   8   9       49.86       40.42      8.58 o 
  -1   8   9      280.04      292.97     20.56 o 
 -13   9   9      278.67      258.07     16.03 o 
 -12   9   9      105.85       87.53     11.40 o 
 -11   9   9       18.26       22.77      7.36 o 
 -10   9   9      116.03      114.95     11.06 o 
  -9   9   9       64.62       67.08      6.66 o 
  -8   9   9        1.95        2.21      5.88 o 
  -7   9   9       30.19       26.83      7.05 o 
  -6   9   9        2.60        7.31      6.43 o 
  -5   9   9       74.34       99.98     10.75 o 
  -4   9   9       51.35       53.41     11.02 o 
  -3   9   9        2.36        0.46      7.38 o 
  -2   9   9      177.57      235.22     14.15 o 
 -12  10   9       22.99       25.96     10.38 o 
 -11  10   9       67.57       77.53     10.38 o 
 -10  10   9       15.61       16.85      7.99 o 
  -9  10   9        0.36       14.08      7.26 o 
  -8  10   9      234.60      219.10     19.62 o 
  -7  10   9       22.03       32.53      7.48 o 
  -6  10   9      212.99      226.16     16.83 o 
  -5  10   9       89.66       92.09     13.94 o 
  -4  10   9       13.60       12.11      7.74 o 
 -10  11   9      245.94      253.52     15.01 o 
  -9  11   9       82.29       85.14     11.31 o 
  -8  11   9        8.54       11.02     11.87 o 
  -7  11   9       43.41       47.76     13.82 o 
  -1 -13  10      183.97      197.12     14.51 o 
   0 -13  10        0.40        0.34      5.24 o 
   1 -13  10       98.79       79.37      9.14 o 
   2 -13  10       29.05       29.95      6.15 o 
  -3 -12  10        1.30        7.93      7.08 o 
  -2 -12  10       28.31       32.14      6.00 o 
  -1 -12  10        6.03        9.92      6.08 o 
   0 -12  10       77.37       72.32      8.33 o 
   1 -12  10       10.16       18.60      5.49 o 
   2 -12  10        2.74       -0.12      3.96 o 
   7 -12  10       32.32       28.15      9.30 o 
  -4 -11  10        6.94        5.50      5.11 o 
  -3 -11  10       60.84       58.34     12.42 o 
  -2 -11  10       88.44      105.27     22.67 o 
  -1 -11  10       50.68       58.94      8.17 o 
   0 -11  10       54.94       51.79      7.30 o 
   1 -11  10       10.56       14.26      4.80 o 
   4 -11  10       21.65       17.07     13.92 o 
   5 -11  10       48.88       49.48     19.00 o 
   6 -11  10      216.10      245.60     18.60 o 
   7 -11  10       75.33       82.59     23.09 o 
   8 -11  10       30.05       35.69      7.41 o 
  -6 -10  10       59.50       57.30      8.48 o 
  -5 -10  10       69.97       69.35      8.16 o 
  -4 -10  10        6.44        4.85      5.27 o 
  -3 -10  10        0.00       -4.01      4.10 o 
  -2 -10  10      167.91      198.94     14.29 o 
  -1 -10  10       25.16       28.77      6.08 o 
   0 -10  10      133.71      125.89      9.08 o 
   1 -10  10      199.31      222.02     10.64 o 
   5 -10  10      231.04      206.48     29.33 o 
   6 -10  10       14.36       19.57     12.57 o 
   7 -10  10      125.84      136.79     10.10 o 
   8 -10  10       21.87       32.88      7.68 o 
  -7  -9  10      164.18      152.37     25.38 o 
  -6  -9  10       10.04        3.86      5.46 o 
  -5  -9  10        4.36        7.48      5.28 o 
  -4  -9  10      298.65      303.26     24.65 o 
  -3  -9  10      150.30      143.52      9.27 o 
  -2  -9  10        7.95        8.93      4.05 o 
  -1  -9  10       32.52       31.73      6.33 o 
   0  -9  10      151.76      154.66      9.61 o 
   1  -9  10      128.27      128.17      7.92 o 
   4  -9  10      189.05      201.62     16.88 o 
   5  -9  10       22.55       22.26      7.81 o 
   6  -9  10        2.74        6.30      8.66 o 
   7  -9  10        0.01       -1.35      5.96 o 
   8  -9  10      104.94      113.60     26.64 o 
  -8  -8  10        0.04        8.48      6.45 o 
  -7  -8  10        0.04       -0.35      6.04 o 
  -6  -8  10        5.00        7.47      5.67 o 
  -5  -8  10       14.65       24.54      5.72 o 
  -4  -8  10        0.17       -3.20      4.08 o 
  -3  -8  10       22.46        8.72      4.26 o 
  -2  -8  10      196.56      185.38      8.35 o 
  -1  -8  10       24.86       22.56      5.83 o 
   0  -8  10        7.76        3.37      4.27 o 
   1  -8  10       45.77       47.80      5.74 o 
   3  -8  10       60.91       69.23     10.86 o 
   4  -8  10       41.29       35.44      9.92 o 
   5  -8  10        2.03       -0.15      3.93 o 
   6  -8  10       26.10       38.39      6.32 o 
   7  -8  10        3.52        7.43      9.13 o 
   8  -8  10        6.03        7.12      7.87 o 
  -9  -7  10        0.35        0.21      5.97 o 
  -8  -7  10       63.82       71.36      9.21 o 
  -7  -7  10       18.61       10.48     11.84 o 
  -6  -7  10       88.10       82.70     11.15 o 
  -5  -7  10       75.02       93.85      8.11 o 
  -4  -7  10        0.80        5.73      4.15 o 
  -3  -7  10      100.28      104.53      8.86 o 
  -2  -7  10        0.26        0.37      3.47 o 
  -1  -7  10      176.08      201.24     11.26 o 
   0  -7  10       75.42       77.56      7.39 o 
   1  -7  10      423.40      451.11     14.03 o 
   2  -7  10       30.27       18.84      4.03 o 
   3  -7  10       73.44       59.54      5.94 o 
   4  -7  10        0.41        7.20      4.51 o 
   5  -7  10       54.74       49.80      9.21 o 
   6  -7  10      100.52       84.58      8.09 o 
   7  -7  10        0.81        3.40      9.02 o 
   8  -7  10       47.06       35.99     12.32 o 
  -9  -6  10       11.58       12.91      6.66 o 
  -8  -6  10       50.03       49.23      8.14 o 
  -7  -6  10      154.24      148.11     19.71 o 
  -6  -6  10       73.41       86.68      8.33 o 
  -5  -6  10       96.77       92.64     11.42 o 
  -4  -6  10      230.44      223.92     10.20 o 
  -3  -6  10        2.12       -2.68      3.67 o 
  -2  -6  10        6.35        4.61      2.69 o 
  -1  -6  10        0.70        2.47      2.96 o 
   0  -6  10       63.66       71.48      6.54 o 
   1  -6  10      458.46      430.58     12.05 o 
   2  -6  10       23.98       21.66      6.16 o 
   3  -6  10       54.29       45.22      5.54 o 
   4  -6  10       84.76       90.67     14.26 o 
   5  -6  10       31.24       27.68      6.58 o 
   6  -6  10       62.27       56.14      9.60 o 
   7  -6  10        6.54       10.86      5.33 o 
   8  -6  10       59.04       36.75      6.53 o 
 -10  -5  10        0.27       -3.10      7.65 o 
  -9  -5  10       85.74      100.11      7.13 o 
  -8  -5  10      130.43      135.95     12.86 o 
  -7  -5  10        5.37        5.55      5.33 o 
  -6  -5  10       81.53       85.18      7.50 o 
  -5  -5  10       58.95       51.46      8.77 o 
  -4  -5  10        0.55        4.49      2.79 o 
  -3  -5  10      150.27      162.07      8.63 o 
  -2  -5  10      102.55      102.60      8.03 o 
  -1  -5  10        0.04       -0.99      3.23 o 
   0  -5  10      249.93      270.00      7.05 o 
   1  -5  10      139.80      129.85      5.71 o 
   2  -5  10       60.57       59.86      4.21 o 
   3  -5  10      482.35      498.18     14.48 o 
   4  -5  10     1241.12     1321.98     59.09 o 
   5  -5  10      215.81      238.77     21.01 o 
   6  -5  10      365.27      411.62     38.31 o 
   7  -5  10       96.90       92.71      8.67 o 
   8  -5  10       46.74       54.88      7.96 o 
 -11  -4  10       22.54       18.78      8.52 o 
 -10  -4  10       80.11      100.38     10.56 o 
  -9  -4  10       77.67       61.70      6.93 o 
  -8  -4  10        0.55        0.61      4.40 o 
  -7  -4  10       19.89       15.41      5.90 o 
  -6  -4  10      111.71      121.73      8.32 o 
  -5  -4  10      269.38      319.43      8.94 o 
  -4  -4  10      252.86      234.35      7.90 o 
  -3  -4  10      289.46      269.36      9.24 o 
  -2  -4  10       43.29       54.06      7.02 o 
  -1  -4  10      166.88      172.68      7.44 o 
   0  -4  10        0.33        3.02      2.92 o 
   1  -4  10      211.12      196.38      7.20 o 
   2  -4  10       26.17       31.64      4.25 o 
   3  -4  10      640.00      624.80     15.24 o 
   4  -4  10      169.04      187.21      8.98 o 
   5  -4  10        7.11       -0.23      4.75 o 
   6  -4  10      151.51      123.62     24.55 o 
   7  -4  10      225.57      220.94     15.38 o 
   8  -4  10       14.34       15.57      7.18 o 
 -11  -3  10        0.24        2.30      7.48 o 
 -10  -3  10        6.46       -0.62      6.10 o 
  -9  -3  10      199.61      199.67     12.43 o 
  -8  -3  10        3.86       -2.26      4.96 o 
  -7  -3  10      504.21      498.84     10.72 o 
  -6  -3  10      493.81      488.91     11.45 o 
  -5  -3  10       32.14       27.98      8.24 o 
  -4  -3  10      149.80      137.39      7.44 o 
  -3  -3  10      206.08      195.84      8.23 o 
  -2  -3  10      133.46      148.93      8.44 o 
  -1  -3  10       25.39       23.95      5.00 o 
   0  -3  10        3.41        6.00      3.24 o 
   1  -3  10      235.25      208.45      7.75 o 
   2  -3  10        9.24       10.93      3.80 o 
   3  -3  10        7.36        4.91      4.18 o 
   4  -3  10      384.37      387.25     11.95 o 
   5  -3  10      191.05      168.78      9.14 o 
   6  -3  10       20.53       17.98      6.90 o 
   7  -3  10       13.32       18.95      7.05 o 
 -12  -2  10       49.78       66.79     13.62 o 
 -11  -2  10       35.23       37.88      8.78 o 
 -10  -2  10        0.28       -4.53      4.43 o 
  -9  -2  10       66.52       68.34      9.10 o 
  -8  -2  10      222.99      211.01      7.28 o 
  -7  -2  10      474.28      448.88     11.91 o 
  -6  -2  10        6.08        3.26      3.29 o 
  -5  -2  10      341.54      337.40     11.65 o 
  -4  -2  10      479.38      462.11     13.02 o 
  -3  -2  10      112.62      109.38      7.00 o 
  -2  -2  10      221.03      210.15      7.85 o 
  -1  -2  10        2.25        4.71      2.97 o 
   0  -2  10       85.62       99.69      5.68 o 
   1  -2  10      266.42      279.55      8.54 o 
   2  -2  10      420.42      440.99     12.16 o 
   3  -2  10       80.09       73.67      6.57 o 
   4  -2  10       18.42       15.75      5.37 o 
   5  -2  10       84.43       69.60     11.68 o 
   6  -2  10      493.71      533.61     48.64 o 
   7  -2  10       43.99       42.48     15.64 o 
 -12  -1  10       55.73       55.18     11.85 o 
 -11  -1  10        4.86        7.98      9.77 o 
 -10  -1  10       93.01       85.82      7.54 o 
  -9  -1  10        0.52       -0.18      3.65 o 
  -8  -1  10       37.27       27.74      3.83 o 
  -7  -1  10      121.34      128.87      9.98 o 
  -6  -1  10      462.67      448.07     10.97 o 
  -5  -1  10      781.30      726.10     14.37 o 
  -4  -1  10        3.42        5.11      3.94 o 
  -3  -1  10        0.03       -4.13      3.16 o 
  -2  -1  10      152.54      142.89      5.27 o 
  -1  -1  10       48.02       53.88      3.99 o 
   0  -1  10        2.68        3.59      3.49 o 
   1  -1  10       22.39       26.73      5.03 o 
   2  -1  10     1152.07     1132.06     22.30 o 
   3  -1  10        3.11        6.60      4.82 o 
   4  -1  10      207.02      223.92     10.62 o 
   5  -1  10       21.41       24.57      6.93 o 
   6  -1  10       36.21       39.47      7.81 o 
 -13   0  10      562.95      557.40     24.32 o 
 -12   0  10        2.42       10.98      9.57 o 
 -11   0  10       18.10       28.25      7.88 o 
 -10   0  10       83.16       84.42      7.68 o 
  -9   0  10      188.99      195.38      8.31 o 
  -8   0  10        5.37        4.67      3.18 o 
  -7   0  10       40.42       32.19      4.02 o 
  -6   0  10       61.18       62.26      5.30 o 
  -5   0  10     1819.16     1745.98     26.87 o 
  -4   0  10     1553.62     1528.84     21.08 o 
  -3   0  10       99.47       92.80      4.70 o 
  -2   0  10       40.50       38.65      3.81 o 
  -1   0  10      429.14      423.62     11.53 o 
   0   0  10        0.01       -2.71      3.82 o 
   1   0  10        1.00        0.34      4.28 o 
   2   0  10      125.08      133.15     10.92 o 
   3   0  10        0.09        1.45      4.84 o 
   4   0  10       19.14       22.95      6.76 o 
   5   0  10        6.04       19.53      7.13 o 
   6   0  10       31.27       43.20      8.19 o 
 -13   1  10        0.01       -1.40      7.50 o 
 -12   1  10       10.68        0.47      7.28 o 
 -11   1  10      110.11      119.18     10.74 o 
 -10   1  10        2.06       -3.30      4.87 o 
  -9   1  10      126.52      127.56      7.24 o 
  -8   1  10        0.07        1.08      3.16 o 
  -7   1  10     1908.20     1871.85     23.97 o 
  -6   1  10     1619.41     1591.94     20.95 o 
  -5   1  10      188.70      197.87      6.04 o 
  -4   1  10      167.95      163.40      7.50 o 
  -3   1  10        8.34       11.71      4.03 o 
  -2   1  10       80.45       85.31      5.39 o 
  -1   1  10        0.01       -3.26      3.26 o 
   0   1  10     1112.21     1076.78     21.68 o 
   1   1  10      117.67      111.31      8.03 o 
   2   1  10      174.37      171.73      9.83 o 
   3   1  10        3.43        0.95      5.57 o 
   4   1  10        1.84       11.10      6.52 o 
   5   1  10        2.52       12.94      7.22 o 
 -13   2  10      191.80      209.72     25.24 o 
 -12   2  10      225.55      268.61     14.50 o 
 -11   2  10       63.55       59.21      8.96 o 
 -10   2  10       80.71       87.32     12.18 o 
  -9   2  10       52.50       44.50      6.33 o 
  -8   2  10      280.77      274.07      8.41 o 
  -7   2  10        2.05       -0.93      3.06 o 
  -6   2  10      663.19      648.62     11.58 o 
  -5   2  10     1088.04     1063.89     15.59 o 
  -4   2  10       20.01       18.28      3.35 o 
  -3   2  10      127.02      123.00      4.86 o 
  -2   2  10      371.70      345.97      9.84 o 
  -1   2  10       76.00       70.06      5.64 o 
   0   2  10       29.78       27.58      4.87 o 
   1   2  10        7.66        1.96      4.22 o 
   2   2  10       13.90       14.06      6.32 o 
   3   2  10       33.96       30.78      7.66 o 
   4   2  10       14.31       21.29      7.56 o 
 -14   3  10       59.05       57.47     10.00 o 
 -13   3  10        4.15        6.68      8.20 o 
 -12   3  10        0.26        4.24      7.25 o 
 -11   3  10       43.76       35.71      8.10 o 
 -10   3  10       14.98       14.18      6.92 o 
  -9   3  10       36.20       29.47      6.00 o 
  -8   3  10      206.34      222.18      8.79 o 
  -7   3  10        0.16       -3.41      2.94 o 
  -6   3  10       14.44       15.06      3.81 o 
  -5   3  10      139.21      126.83      5.65 o 
  -4   3  10      259.38      244.63      7.42 o 
  -3   3  10      147.33      149.12      5.80 o 
  -2   3  10        0.52        0.39      3.43 o 
  -1   3  10       18.38       11.72      3.50 o 
   0   3  10       97.25       96.79      7.38 o 
   1   3  10       81.88       82.45      7.98 o 
   2   3  10       11.76       12.48      5.52 o 
   3   3  10       77.56       94.38     15.39 o 
   4   3  10       90.00      110.78     14.35 o 
 -14   4  10       20.71       17.83      8.20 o 
 -13   4  10        5.24        8.24      7.80 o 
 -12   4  10       56.80       59.68      9.30 o 
 -11   4  10       34.40       37.70      8.36 o 
 -10   4  10        6.67        6.43      6.77 o 
  -9   4  10        7.86        4.65      6.36 o 
  -8   4  10       72.03       55.75      6.68 o 
  -7   4  10        5.81        3.25      4.88 o 
  -6   4  10      129.39      145.15      5.95 o 
  -5   4  10       12.40        7.93      3.14 o 
  -4   4  10      138.36      135.94      6.24 o 
  -3   4  10       49.39       36.73      5.74 o 
  -2   4  10       19.73       17.86      4.16 o 
  -1   4  10      115.91      123.13      8.86 o 
   0   4  10       62.22       63.54      5.57 o 
   1   4  10       18.90       25.10      6.74 o 
   2   4  10        0.39       -0.57      7.39 o 
   3   4  10       35.48       44.19     10.25 o 
 -14   5  10        0.02        2.37      7.39 o 
 -13   5  10       53.21       54.68      9.38 o 
 -12   5  10      256.69      257.50     15.38 o 
 -11   5  10       35.16       34.76      8.00 o 
 -10   5  10       14.61        6.57      6.51 o 
  -9   5  10      324.39      299.77     14.05 o 
  -8   5  10      275.70      305.23     12.24 o 
  -7   5  10       49.42       48.27      7.67 o 
  -6   5  10      161.04      148.20      7.62 o 
  -5   5  10      108.73      120.12      9.76 o 
  -4   5  10       94.38      100.94      8.09 o 
  -3   5  10      136.80      155.13      9.45 o 
  -2   5  10        5.88        7.18      5.41 o 
  -1   5  10        3.02        5.56      5.27 o 
   0   5  10      154.04      174.90      9.81 o 
   1   5  10      230.01      235.52     18.47 o 
   2   5  10        6.00       14.08     10.69 o 
 -14   6  10        9.17        9.14      7.43 o 
 -13   6  10        5.75       -2.00      8.02 o 
 -12   6  10       19.22       28.72     18.42 o 
 -11   6  10        1.03       -2.49      6.56 o 
 -10   6  10       94.21      113.79     24.90 o 
  -9   6  10       67.08       79.20      8.01 o 
  -8   6  10      181.50      158.36      9.98 o 
  -7   6  10        2.47        2.46      5.30 o 
  -6   6  10       82.62       79.36     11.45 o 
  -5   6  10       12.34       22.10      7.14 o 
  -4   6  10      192.80      184.86     16.72 o 
  -3   6  10        2.95       -2.78      6.35 o 
  -2   6  10        3.32       -2.70      6.39 o 
  -1   6  10       85.76       83.87      9.73 o 
   0   6  10       20.58       19.09      7.78 o 
   1   6  10      109.30      140.94     16.77 o 
 -13   7  10       44.20       61.65      9.16 o 
 -12   7  10      130.94      125.11     10.94 o 
 -11   7  10       71.49       72.84     14.81 o 
 -10   7  10        1.29       -3.49      6.31 o 
  -9   7  10       27.23       32.23      6.85 o 
  -8   7  10        0.07      -11.24      7.21 o 
  -7   7  10      119.42      124.23     10.38 o 
  -6   7  10       73.18       76.70      9.52 o 
  -5   7  10        8.27       -3.73      6.61 o 
  -4   7  10      141.57      145.51     11.42 o 
  -3   7  10       23.30       22.53      7.90 o 
  -2   7  10      140.31      128.92     11.49 o 
  -1   7  10       54.39       51.46      9.53 o 
 -13   8  10      114.85      148.17     19.48 o 
 -12   8  10      113.50      113.99      9.98 o 
 -11   8  10       12.29       15.85      7.13 o 
 -10   8  10        0.60        1.31      5.75 o 
  -9   8  10        0.78       -1.89      5.66 o 
  -8   8  10       35.52       28.97      8.03 o 
  -7   8  10       44.13       33.37      7.90 o 
  -6   8  10        0.04       -6.29      6.24 o 
  -5   8  10       36.59       35.49     11.66 o 
  -4   8  10        0.08       -2.85      6.90 o 
  -3   8  10       87.53       83.75     10.64 o 
  -2   8  10       42.34       56.33     10.46 o 
 -12   9  10       87.23       85.62     42.45 o 
 -11   9  10      303.15      320.34     22.99 o 
 -10   9  10        8.38        8.51      7.07 o 
  -9   9  10        2.88        4.72      6.57 o 
  -8   9  10        1.25        0.87      6.41 o 
  -7   9  10       78.51       72.66      9.66 o 
  -6   9  10       63.92       79.69     10.10 o 
  -5   9  10      321.56      329.42     16.75 o 
  -4   9  10        0.08       -0.34      6.81 o 
 -11  10  10       25.44       33.64     14.46 o 
 -10  10  10        7.67       44.66     13.69 o 
  -9  10  10       67.67       69.22     14.39 o 
  -8  10  10       13.53        9.86      6.79 o 
  -7  10  10      141.92      155.58     20.45 o 
  -6  10  10        0.08        3.08      7.38 o 
   0 -13  11       64.69       59.56      8.86 o 
   1 -13  11       33.40       38.19      7.14 o 
   2 -13  11       17.21       17.53      5.43 o 
  -2 -12  11        3.89       -4.84      5.18 o 
  -1 -12  11       39.89       26.74      7.21 o 
   0 -12  11      375.98      370.35     17.13 o 
   1 -12  11        8.34        7.68      4.90 o 
  -4 -11  11       24.05       29.04      6.93 o 
  -3 -11  11       71.78       53.02      6.87 o 
  -2 -11  11      132.25      170.54     12.76 o 
  -1 -11  11        0.03        7.96      5.30 o 
   0 -11  11       94.88      108.89      9.30 o 
   1 -11  11      153.49      175.81     10.08 o 
   4 -11  11        8.24       15.35     15.91 o 
   5 -11  11        2.44       11.29     14.51 o 
   6 -11  11        0.29        3.03     17.47 o 
   7 -11  11       49.17       49.73     22.59 o 
  -5 -10  11        0.29        0.31      6.85 o 
  -4 -10  11       18.29        7.06      5.34 o 
  -3 -10  11       13.72       16.46      5.17 o 
  -2 -10  11       52.52       68.67      7.92 o 
  -1 -10  11      485.86      541.29     21.09 o 
   0 -10  11       10.21       11.17      5.24 o 
   1 -10  11        0.40       -0.75      3.99 o 
   5 -10  11       13.53        9.96     11.00 o 
   6 -10  11       16.26       15.23     18.10 o 
   7 -10  11       69.31       70.79      8.84 o 
  -6  -9  11       76.75       89.73     21.47 o 
  -5  -9  11      210.52      220.58     11.79 o 
  -4  -9  11      355.90      367.60     37.39 o 
  -3  -9  11      121.60      133.54      8.47 o 
  -2  -9  11       10.18        3.32      4.13 o 
  -1  -9  11       31.90       35.54      6.58 o 
   0  -9  11      169.55      180.52     10.45 o 
   1  -9  11        2.31        6.68      4.40 o 
   4  -9  11       15.52       16.88      9.80 o 
   5  -9  11       57.60       49.31      7.73 o 
   6  -9  11       84.93       78.70     12.76 o 
   7  -9  11       47.92       50.63     12.23 o 
  -8  -8  11        0.04        3.37      6.33 o 
  -7  -8  11        8.19        4.77      7.16 o 
  -6  -8  11      196.57      196.57     16.36 o 
  -5  -8  11       49.96       39.57     18.19 o 
  -4  -8  11       64.83       62.17      7.05 o 
  -3  -8  11        1.13       -1.28      3.88 o 
  -2  -8  11      131.10      116.62      7.08 o 
  -1  -8  11       37.93       41.34      7.02 o 
   0  -8  11       56.98       60.43      6.99 o 
   1  -8  11      423.24      417.02     16.07 o 
   2  -8  11      289.37      272.07     12.79 o 
   3  -8  11       25.71       29.70      9.52 o 
   4  -8  11       32.78       36.30      5.88 o 
   5  -8  11       47.79       55.71      7.53 o 
   6  -8  11        9.60        7.99      6.88 o 
   7  -8  11       47.08       43.75      9.23 o 
  -8  -7  11        7.08        3.75     13.01 o 
  -7  -7  11        1.87       11.71      6.44 o 
  -6  -7  11       33.57       31.71      6.54 o 
  -5  -7  11      142.65      161.13     10.07 o 
  -4  -7  11      234.75      197.97      9.99 o 
  -3  -7  11      148.34      159.14      8.66 o 
  -2  -7  11       18.74       28.16     11.48 o 
  -1  -7  11      157.92      168.14     10.86 o 
   0  -7  11        2.31       -4.59      4.68 o 
   1  -7  11        7.69        7.99      5.49 o 
   2  -7  11       16.64       23.83      5.27 o 
   3  -7  11        3.44        3.29      4.56 o 
   4  -7  11       43.00       45.75      7.35 o 
   5  -7  11        0.82        3.78      5.76 o 
   6  -7  11       20.08       34.25      8.12 o 
   7  -7  11      148.43      120.80     41.90 o 
  -9  -6  11       77.14       68.86     21.45 o 
  -8  -6  11       96.91       95.14      9.68 o 
  -7  -6  11      131.81      158.71     10.25 o 
  -6  -6  11       10.74        9.30      5.48 o 
  -5  -6  11       70.36       77.47      7.83 o 
  -4  -6  11      114.70      119.85     16.79 o 
  -3  -6  11       34.16       47.75      7.71 o 
  -2  -6  11       16.67        7.28      4.82 o 
  -1  -6  11       53.06       39.61      5.03 o 
   0  -6  11      366.09      367.85     16.50 o 
   1  -6  11        3.66       -0.66      3.96 o 
   2  -6  11       28.31       32.22      5.99 o 
   3  -6  11        1.58        9.75      6.43 o 
   4  -6  11        1.17        4.70      5.73 o 
   5  -6  11       91.91       75.63     10.80 o 
   6  -6  11       50.98       40.24      7.40 o 
   7  -6  11       16.73       17.07      6.15 o 
 -10  -5  11        4.46        3.99      7.81 o 
  -9  -5  11       55.69       80.73      9.03 o 
  -8  -5  11      303.52      312.80     13.37 o 
  -7  -5  11       16.67       24.94      6.04 o 
  -6  -5  11      138.50      164.92     13.33 o 
  -5  -5  11      120.01      137.63      9.03 o 
  -4  -5  11       88.53       79.83      7.33 o 
  -3  -5  11        7.31       -0.52      4.77 o 
  -2  -5  11        7.91       -0.56      3.85 o 
  -1  -5  11      286.89      271.20     20.36 o 
   0  -5  11        9.56       11.81      4.64 o 
   1  -5  11        0.07       -5.69      3.17 o 
   2  -5  11        0.13       -2.69      3.33 o 
   3  -5  11      467.66      481.67     30.83 o 
   4  -5  11       15.55        6.27      6.40 o 
   5  -5  11      107.73       96.00     11.28 o 
   6  -5  11       28.32       23.65      7.07 o 
   7  -5  11        4.00        8.59      6.42 o 
 -11  -4  11      112.17      128.40     12.40 o 
 -10  -4  11       50.91       45.49      9.18 o 
  -9  -4  11        0.68        5.83      5.80 o 
  -8  -4  11        6.06        4.89      5.42 o 
  -7  -4  11      207.17      214.20     11.75 o 
  -6  -4  11        5.27       13.89      5.27 o 
  -5  -4  11       74.84       47.66     12.11 o 
  -4  -4  11       21.87       27.33     11.42 o 
  -3  -4  11      621.85      564.59     16.55 o 
  -2  -4  11      166.76      136.32      8.35 o 
  -1  -4  11        1.65       -2.49      4.29 o 
   0  -4  11       14.54       10.15      3.86 o 
   1  -4  11      412.81      415.06     11.94 o 
   2  -4  11       48.61       50.44      5.64 o 
   3  -4  11      111.59      105.46     12.73 o 
   4  -4  11      326.01      316.84     18.03 o 
   5  -4  11        0.00       -0.92      5.54 o 
   6  -4  11        0.96        3.95      6.21 o 
   7  -4  11        2.79        4.44      6.70 o 
 -11  -3  11       20.95       24.26      8.42 o 
 -10  -3  11       78.35       57.69      8.75 o 
  -9  -3  11      219.61      232.49     10.24 o 
  -8  -3  11        0.01        4.33      4.88 o 
  -7  -3  11        2.54       -5.78      4.36 o 
  -6  -3  11        5.63        6.13      4.89 o 
  -5  -3  11        6.64        1.56      3.51 o 
  -4  -3  11       20.92        7.03      3.57 o 
  -3  -3  11        5.19        7.42      3.86 o 
  -2  -3  11        1.21        6.51      4.78 o 
  -1  -3  11       60.98       56.63      5.11 o 
   0  -3  11      137.63      126.24      7.28 o 
   1  -3  11       47.99       58.28      6.77 o 
   2  -3  11      293.78      311.63     10.23 o 
   3  -3  11       21.53       24.15      5.36 o 
   4  -3  11        2.21        9.05      5.24 o 
   5  -3  11       16.27       12.92      6.43 o 
   6  -3  11        0.02        1.18      6.15 o 
 -12  -2  11      182.34      198.46     17.75 o 
 -11  -2  11        6.05        5.12      7.11 o 
 -10  -2  11        0.85       -4.55      6.05 o 
  -9  -2  11        0.11       -1.15      4.50 o 
  -8  -2  11      560.27      577.74     15.73 o 
  -7  -2  11        6.88        8.08      4.30 o 
  -6  -2  11       36.41       29.27      5.01 o 
  -5  -2  11      243.10      248.06     11.68 o 
  -4  -2  11       16.53       19.82      4.40 o 
  -3  -2  11       63.66       69.56     10.90 o 
  -2  -2  11        3.73        2.94      3.65 o 
  -1  -2  11        0.05       -2.06      4.24 o 
   0  -2  11       90.44       80.98      6.11 o 
   1  -2  11      122.98      124.18      7.48 o 
   2  -2  11       97.21       80.43      8.84 o 
   3  -2  11      103.98      108.37      8.02 o 
   4  -2  11        0.13       -0.44      7.05 o 
   5  -2  11      151.83      168.71     20.08 o 
   6  -2  11       49.13       49.04      9.14 o 
 -12  -1  11       28.28       25.26      8.16 o 
 -11  -1  11       72.61       66.43      7.33 o 
 -10  -1  11       53.14       47.85      6.02 o 
  -9  -1  11      207.73      206.88     10.85 o 
  -8  -1  11        0.10        2.01      3.68 o 
  -7  -1  11      103.46      113.17      6.58 o 
  -6  -1  11        3.00        7.50      3.28 o 
  -5  -1  11      193.88      176.98      8.78 o 
  -4  -1  11       37.03       35.83      5.52 o 
  -3  -1  11       46.54       46.71      9.08 o 
  -2  -1  11       45.57       45.40      4.25 o 
  -1  -1  11        2.34        7.40      4.10 o 
   0  -1  11      331.53      327.23     10.62 o 
   1  -1  11      631.19      627.46     15.46 o 
   2  -1  11       99.76       96.20      7.67 o 
   3  -1  11        3.28        0.12      5.17 o 
   4  -1  11      106.53      106.11     10.31 o 
   5  -1  11        9.58       19.04      7.25 o 
 -13   0  11       16.65        7.49      8.19 o 
 -12   0  11      118.66      105.85     11.00 o 
 -11   0  11        6.05       11.72      7.11 o 
 -10   0  11       12.32       12.14      5.37 o 
  -9   0  11       10.29       13.05      4.26 o 
  -8   0  11        5.10        1.59      3.19 o 
  -7   0  11       26.82       26.89      4.57 o 
  -6   0  11        6.95        2.36      3.56 o 
  -5   0  11      104.60       99.15      6.48 o 
  -4   0  11      293.18      278.81      9.44 o 
  -3   0  11      165.46      184.08      8.21 o 
  -2   0  11      147.10      152.61      7.63 o 
  -1   0  11        0.89       -2.13      3.38 o 
   0   0  11      257.27      251.80     12.44 o 
   1   0  11        7.05        8.47      4.70 o 
   2   0  11      108.59      126.94      8.77 o 
   3   0  11       23.87       25.83      7.38 o 
   4   0  11       62.26       81.64      9.16 o 
   5   0  11       83.81       95.82     11.99 o 
 -13   1  11      101.23      122.83     12.21 o 
 -12   1  11      130.52      145.13     12.22 o 
 -11   1  11        0.09       -2.03      6.69 o 
 -10   1  11        0.29       -3.95      4.98 o 
  -9   1  11       34.02       21.88      4.85 o 
  -8   1  11        4.66        9.83      3.60 o 
  -7   1  11        2.37        1.69      3.28 o 
  -6   1  11      159.91      167.29      7.68 o 
  -5   1  11      192.78      207.06      8.70 o 
  -4   1  11      353.00      355.75      9.90 o 
  -3   1  11      147.47      155.01      7.03 o 
  -2   1  11       55.98       67.59      9.41 o 
  -1   1  11       10.15       10.65      4.66 o 
   0   1  11      359.15      334.93     11.71 o 
   1   1  11      226.31      191.04     10.19 o 
   2   1  11       54.15       50.90      7.29 o 
   3   1  11      204.03      180.05     12.80 o 
   4   1  11        9.56       33.76      8.00 o 
 -13   2  11       53.95       41.69     18.88 o 
 -12   2  11      209.27      225.62     13.86 o 
 -11   2  11       21.07       23.26      7.82 o 
 -10   2  11      160.22      171.55     11.52 o 
  -9   2  11      186.65      164.15      9.24 o 
  -8   2  11       58.04       52.17      5.54 o 
  -7   2  11       30.26       35.27      4.41 o 
  -6   2  11      398.81      371.19      9.50 o 
  -5   2  11      286.48      287.18      8.56 o 
  -4   2  11      880.08      846.94     15.61 o 
  -3   2  11     1508.71     1426.76     37.69 o 
  -2   2  11      694.65      685.38     14.85 o 
  -1   2  11      191.76      197.05      8.69 o 
   0   2  11        4.33        2.61      4.26 o 
   1   2  11       32.66       27.34      6.38 o 
   2   2  11        7.18       -1.23      8.56 o 
   3   2  11        4.56        5.63      6.85 o 
 -13   3  11       25.42       32.02      8.98 o 
 -12   3  11      111.28      113.96     11.49 o 
 -11   3  11      161.95      155.91     11.75 o 
 -10   3  11       34.80       32.26      8.02 o 
  -9   3  11        1.67       -1.95      5.47 o 
  -8   3  11        7.91        5.82      5.32 o 
  -7   3  11     1000.81     1018.84     22.31 o 
  -6   3  11      797.76      797.63     15.67 o 
  -5   3  11      418.72      430.65     11.18 o 
  -4   3  11      953.95      969.44     19.69 o 
  -3   3  11      626.07      634.67     12.34 o 
  -2   3  11      226.11      208.05      8.75 o 
  -1   3  11      160.61      156.81      8.54 o 
   0   3  11       94.01       91.86      7.44 o 
   1   3  11        5.94        3.84      5.24 o 
   2   3  11      166.51      184.65     14.02 o 
   3   3  11      200.25      206.16     16.47 o 
 -13   4  11       54.71       58.96     10.10 o 
 -12   4  11       20.84        5.95      8.98 o 
 -11   4  11       36.59       24.14      7.97 o 
 -10   4  11       57.41       45.87      8.21 o 
  -9   4  11        3.75       -3.76      6.23 o 
  -8   4  11        0.19       -0.70      6.63 o 
  -7   4  11       20.05       25.08      7.13 o 
  -6   4  11      312.90      310.69     11.46 o 
  -5   4  11      124.88      110.54      8.59 o 
  -4   4  11       29.71       22.04      5.13 o 
  -3   4  11      536.16      532.79     11.76 o 
  -2   4  11      235.37      229.41      8.54 o 
  -1   4  11        0.97       -3.53      4.89 o 
   0   4  11       63.03       73.85      8.35 o 
   1   4  11        6.94       10.75      8.16 o 
   2   4  11      154.13      164.74     13.79 o 
 -13   5  11        7.81        4.39      7.69 o 
 -12   5  11        0.05       -4.68      7.65 o 
 -11   5  11        7.31        0.43      9.80 o 
 -10   5  11        7.00       10.01      7.11 o 
  -9   5  11      276.35      278.81     13.93 o 
  -8   5  11       12.26        2.99      6.55 o 
  -7   5  11        3.44       -6.46      5.69 o 
  -6   5  11       38.98       36.53      7.88 o 
  -5   5  11      351.37      316.49     13.65 o 
  -4   5  11       29.33       27.21      7.60 o 
  -3   5  11       10.29        4.25      5.25 o 
  -2   5  11       13.28       16.24      5.96 o 
  -1   5  11      121.58      130.38     12.72 o 
   0   5  11       66.98       75.16     14.27 o 
   1   5  11       91.15       64.89     13.31 o 
 -13   6  11      277.19      320.49     16.15 o 
 -12   6  11       30.72        8.86      7.54 o 
 -11   6  11        1.32       -2.74      7.12 o 
 -10   6  11       16.43        5.13      6.89 o 
  -9   6  11       78.94       78.66      9.41 o 
  -8   6  11       46.04       38.49      8.27 o 
  -7   6  11      109.68      123.68     10.64 o 
  -6   6  11       25.22       28.90      7.68 o 
  -5   6  11       58.54       43.80      9.37 o 
  -4   6  11       39.48       43.34      8.20 o 
  -3   6  11       48.13       37.08     10.87 o 
  -2   6  11        9.71        3.33      8.65 o 
  -1   6  11        5.35       13.00      7.71 o 
 -13   7  11      127.92      144.80     11.52 o 
 -12   7  11      409.01      434.43     17.94 o 
 -11   7  11       22.48       24.37     13.74 o 
 -10   7  11        3.99       13.08      7.70 o 
  -9   7  11      131.98      146.37     11.58 o 
  -8   7  11      132.21      140.54     11.23 o 
  -7   7  11       14.82       14.85      8.55 o 
  -6   7  11        0.67        1.12      6.65 o 
  -5   7  11       15.33       19.51      8.00 o 
  -4   7  11       54.48       55.92      9.15 o 
  -3   7  11        1.79       -0.36      7.47 o 
  -2   7  11       21.30       40.26      9.34 o 
 -12   8  11      309.95      315.20     15.31 o 
 -11   8  11       51.72       47.04     10.01 o 
 -10   8  11       36.51       40.19      8.70 o 
  -9   8  11       26.21       16.66      7.75 o 
  -8   8  11      100.70      133.53     13.37 o 
  -7   8  11        8.54        6.27      7.35 o 
  -6   8  11      141.49      167.92     17.47 o 
  -5   8  11       10.81        8.74      8.16 o 
  -4   8  11       45.10       47.74      9.12 o 
 -11   9  11        1.53       -4.12      9.81 o 
 -10   9  11      175.45      164.68     13.02 o 
  -9   9  11        4.85        3.19      7.21 o 
  -8   9  11       14.15        5.50      7.81 o 
  -7   9  11        2.82        4.94      7.19 o 
  -6   9  11       32.89       20.89      8.07 o 
  -1 -12  12        1.61        7.61      5.96 o 
   0 -12  12       32.70       33.85      7.05 o 
   1 -12  12       33.72       31.67      6.15 o 
  -3 -11  12       30.76       31.77      8.99 o 
  -2 -11  12       22.35       13.57      6.40 o 
  -1 -11  12       32.55       20.22      6.49 o 
   0 -11  12       80.48       73.35      8.30 o 
   1 -11  12      166.67      176.81     10.67 o 
   4 -11  12      115.58       85.11     23.96 o 
   5 -11  12        5.77       19.91     18.84 o 
  -5 -10  12       15.12       20.99      6.40 o 
  -4 -10  12        8.59        6.78      5.35 o 
  -3 -10  12        3.84        3.79      4.71 o 
  -2 -10  12       87.64       89.36      9.70 o 
  -1 -10  12      102.23      124.02     10.36 o 
   0 -10  12        5.61        0.34      4.93 o 
   1 -10  12       52.70       78.56      7.58 o 
   5 -10  12        0.08       -3.03     16.16 o 
   6 -10  12       47.35       50.60      7.88 o 
  -6  -9  12       49.19       40.19     12.62 o 
  -5  -9  12      120.67      162.20     10.82 o 
  -4  -9  12        5.33        9.17      5.21 o 
  -3  -9  12       31.15       39.58      6.52 o 
  -2  -9  12        0.05       -2.18      4.74 o 
  -1  -9  12      159.09      209.57     12.54 o 
   0  -9  12       81.90       93.73      8.61 o 
   1  -9  12      107.73      100.90      8.39 o 
   2  -9  12       96.13      100.40      8.49 o 
   4  -9  12        0.12       14.82      6.30 o 
   5  -9  12      133.08      149.18     31.06 o 
   6  -9  12        1.44        7.89      6.69 o 
  -7  -8  12      140.41      142.44     35.82 o 
  -6  -8  12      110.86      129.68     10.52 o 
  -5  -8  12       13.06        7.56      5.30 o 
  -4  -8  12       48.95       41.04      6.66 o 
  -3  -8  12       10.28       10.21      6.74 o 
  -2  -8  12       13.81       14.88      4.60 o 
  -1  -8  12        5.88        2.81      5.27 o 
   0  -8  12      111.90      123.68      9.73 o 
   1  -8  12     1073.29     1097.15     33.29 o 
   2  -8  12       73.52       80.50      9.17 o 
   3  -8  12        5.80        4.03      5.07 o 
   4  -8  12      138.85      155.10     12.17 o 
   5  -8  12        0.68        0.17      6.42 o 
   6  -8  12        8.89        9.45      7.79 o 
  -8  -7  12       82.09       86.27      9.91 o 
  -7  -7  12       29.32       29.83      7.17 o 
  -6  -7  12        1.83       -0.18      5.06 o 
  -5  -7  12        0.53        1.48      8.31 o 
  -4  -7  12       17.02        8.36      5.24 o 
  -3  -7  12      269.91      264.07     10.90 o 
  -2  -7  12      160.92      147.16      8.16 o 
  -1  -7  12       12.61       17.19      6.36 o 
   0  -7  12      160.40      158.93     11.26 o 
   1  -7  12        0.18       -4.87      5.34 o 
   2  -7  12       79.54       79.41      7.93 o 
   3  -7  12       50.55       59.59      7.69 o 
   4  -7  12       35.06       36.75      9.14 o 
   5  -7  12       49.65       47.56      9.11 o 
   6  -7  12      102.68      102.67     14.35 o 
  -9  -6  12        6.76        4.61      6.46 o 
  -8  -6  12       63.43       79.09      8.64 o 
  -7  -6  12        0.21      -10.27      7.68 o 
  -6  -6  12      327.62      322.96     13.98 o 
  -5  -6  12      477.04      497.72     19.87 o 
  -4  -6  12      272.25      239.85     11.15 o 
  -3  -6  12      158.11      164.32      9.13 o 
  -2  -6  12       10.49       15.51      5.76 o 
  -1  -6  12      174.77      161.22     17.99 o 
   0  -6  12       21.42       30.23      7.36 o 
   1  -6  12       53.70       48.67      6.98 o 
   2  -6  12       70.56       73.76      8.29 o 
   3  -6  12       89.76       85.11      9.19 o 
   4  -6  12       12.69       16.97      8.83 o 
   5  -6  12      105.84       88.01     23.04 o 
   6  -6  12        2.96        7.43     16.15 o 
 -10  -5  12       38.07       48.11     11.37 o 
  -9  -5  12      158.06      154.29     14.41 o 
  -8  -5  12      151.68      179.02     13.18 o 
  -7  -5  12        3.82        9.78      8.90 o 
  -6  -5  12       49.32       52.98      7.50 o 
  -5  -5  12       24.57       24.91      6.18 o 
  -4  -5  12      548.95      497.90     16.23 o 
  -3  -5  12        6.73        1.65      4.38 o 
  -2  -5  12        0.04       -0.12      4.28 o 
  -1  -5  12       11.04       17.59      5.66 o 
   0  -5  12        0.64        1.98      5.05 o 
   1  -5  12       70.91       70.40      5.97 o 
   2  -5  12       63.06       51.99      6.45 o 
   3  -5  12       58.44       50.93      6.20 o 
   4  -5  12        2.75       -4.70      5.39 o 
   5  -5  12       20.10       10.49      8.16 o 
   6  -5  12       82.91       75.80      8.19 o 
 -10  -4  12      312.04      334.90     13.09 o 
  -9  -4  12        5.05        7.52      8.31 o 
  -8  -4  12      125.19      147.26     11.37 o 
  -7  -4  12      127.10      131.21     12.86 o 
  -6  -4  12       63.26       47.21      7.38 o 
  -5  -4  12       36.73       36.98      6.67 o 
  -4  -4  12      254.07      282.61     12.10 o 
  -3  -4  12        1.06        7.35      4.70 o 
  -2  -4  12        0.03       -0.92      4.59 o 
  -1  -4  12       57.90       61.53      7.06 o 
   0  -4  12      245.21      254.44     11.49 o 
   1  -4  12       72.57       75.12      6.64 o 
   2  -4  12       49.34       53.80      6.40 o 
   3  -4  12       15.37       11.22      5.41 o 
   4  -4  12      251.18      239.84     19.13 o 
   5  -4  12        3.64       10.64      6.38 o 
   6  -4  12       60.79       54.59     13.73 o 
 -11  -3  12       11.38       13.51      8.01 o 
 -10  -3  12       60.84       66.21      7.76 o 
  -9  -3  12       91.51       97.52      9.56 o 
  -8  -3  12       75.16       91.24     12.61 o 
  -7  -3  12        0.99       -3.49      7.73 o 
  -6  -3  12       98.80      121.26      9.84 o 
  -5  -3  12       18.64       18.63     11.22 o 
  -4  -3  12        6.89        7.06      5.24 o 
  -3  -3  12        0.10       -0.83      4.81 o 
  -2  -3  12      536.58      509.30     16.67 o 
  -1  -3  12      104.99       89.51      6.99 o 
   0  -3  12       13.75       11.63      4.59 o 
   1  -3  12      203.99      215.58      9.80 o 
   2  -3  12     1260.27     1352.87     30.59 o 
   3  -3  12        0.21        0.76      6.46 o 
   4  -3  12      196.88      195.99     12.76 o 
   5  -3  12      119.25      107.56     11.60 o 
 -12  -2  12       30.03        8.51     11.07 o 
 -11  -2  12      164.34      192.24     22.04 o 
 -10  -2  12        1.46        1.63      5.32 o 
  -9  -2  12       73.65       78.52     10.38 o 
  -8  -2  12       31.77       39.35      7.15 o 
  -7  -2  12       34.23       37.26      6.92 o 
  -6  -2  12       59.67       69.13      7.67 o 
  -5  -2  12       83.52       93.69     11.12 o 
  -4  -2  12      293.01      269.64     17.22 o 
  -3  -2  12      166.90      158.93     10.21 o 
  -2  -2  12       20.90        8.78      5.88 o 
  -1  -2  12      254.09      258.83     27.02 o 
   0  -2  12       44.99       54.18      6.17 o 
   1  -2  12        0.43        2.79      4.52 o 
   2  -2  12       51.74       52.12      6.54 o 
   3  -2  12       88.63       90.34     10.72 o 
   4  -2  12       12.94       16.72      8.66 o 
   5  -2  12       29.18       47.97     12.95 o 
 -12  -1  12       21.92       11.22     10.47 o 
 -11  -1  12        5.16        0.69      8.31 o 
 -10  -1  12      104.08      105.56     10.50 o 
  -9  -1  12        8.60        7.41      4.86 o 
  -8  -1  12       47.07       52.23      9.65 o 
  -7  -1  12      848.25      827.25     23.68 o 
  -6  -1  12       55.70       59.99      8.14 o 
  -5  -1  12      198.58      181.91     11.27 o 
  -4  -1  12      190.31      220.79     12.09 o 
  -3  -1  12       45.93       33.12      7.20 o 
  -2  -1  12        6.70        4.99      4.36 o 
  -1  -1  12      255.24      262.74      9.82 o 
   0  -1  12      543.43      532.73     14.33 o 
   1  -1  12      213.28      212.08     12.24 o 
   2  -1  12      107.40      122.48      8.78 o 
   3  -1  12        6.07        6.58      6.93 o 
   4  -1  12       47.07       57.83      8.32 o 
 -12   0  12      162.05      187.73     17.91 o 
 -11   0  12       15.33       12.33      6.47 o 
 -10   0  12        0.35       -4.98      6.28 o 
  -9   0  12      146.33      142.67      8.98 o 
  -8   0  12       10.27        4.43      5.78 o 
  -7   0  12        0.10        4.29      4.59 o 
  -6   0  12      194.33      194.91      9.57 o 
  -5   0  12       16.30       14.48      6.53 o 
  -4   0  12      281.65      258.49     33.26 o 
  -3   0  12       42.47       35.17      7.75 o 
  -2   0  12       30.00       26.29      5.27 o 
  -1   0  12      142.37      142.97      9.32 o 
   0   0  12       40.73       38.97      7.89 o 
   1   0  12       69.90       64.07      8.93 o 
   2   0  12       37.44       39.24      7.96 o 
   3   0  12      109.57      107.70     18.70 o 
   4   0  12       64.79       81.02     11.51 o 
 -13   1  12       12.82       31.95     14.96 o 
 -12   1  12       82.42       88.27     10.70 o 
 -11   1  12        2.76        2.28      6.81 o 
 -10   1  12       22.16       32.97      6.30 o 
  -9   1  12        5.44       -1.15      4.06 o 
  -8   1  12      293.23      276.53      8.99 o 
  -7   1  12       12.86       10.49      4.88 o 
  -6   1  12      164.69      169.78     10.80 o 
  -5   1  12      542.61      527.00     18.72 o 
  -4   1  12       14.43        0.23      5.81 o 
  -3   1  12      201.61      190.15      8.97 o 
  -2   1  12        7.03        2.55      4.13 o 
  -1   1  12       39.20       32.12      6.05 o 
   0   1  12      251.43      243.35     10.90 o 
   1   1  12      495.60      487.16     20.80 o 
   2   1  12        2.72       12.34      7.37 o 
   3   1  12      127.52      134.26     17.78 o 
 -13   2  12       22.02       14.09      8.19 o 
 -12   2  12      108.28      112.21     11.67 o 
 -11   2  12       55.78       62.19      9.32 o 
 -10   2  12        0.03       -3.35      5.19 o 
  -9   2  12       64.01       57.95      7.60 o 
  -8   2  12        3.40        2.48      4.20 o 
  -7   2  12      100.31      107.11      6.69 o 
  -6   2  12       23.39       10.94      4.47 o 
  -5   2  12      200.73      204.27     10.62 o 
  -4   2  12      148.29      139.92      8.46 o 
  -3   2  12       20.14       14.63      6.24 o 
  -2   2  12       19.07       15.72      4.72 o 
  -1   2  12        1.36        0.58      5.14 o 
   0   2  12       17.02       18.39      6.20 o 
   1   2  12      162.70      168.31     23.87 o 
   2   2  12        0.04       10.79      7.95 o 
 -13   3  12      116.80      156.03     14.50 o 
 -12   3  12      144.92      147.83     12.73 o 
 -11   3  12       83.18       85.45     12.03 o 
 -10   3  12        2.86       -2.28      6.34 o 
  -9   3  12      168.53      168.09     14.79 o 
  -8   3  12      295.19      274.15     14.12 o 
  -7   3  12       81.62       89.75      8.57 o 
  -6   3  12        3.01        6.28      4.61 o 
  -5   3  12      300.55      302.31     17.86 o 
  -4   3  12      105.20      103.06      9.18 o 
  -3   3  12      317.55      303.66     10.32 o 
  -2   3  12        0.89       -0.31      4.28 o 
  -1   3  12      207.53      203.67      9.62 o 
   0   3  12       29.69       27.39      6.10 o 
   1   3  12       32.29       29.24     14.16 o 
 -13   4  12       10.66        7.27      7.90 o 
 -12   4  12       29.67       28.26     10.21 o 
 -11   4  12       10.01        5.86      7.47 o 
 -10   4  12        0.67       -0.17      6.84 o 
  -9   4  12       10.18        6.12      6.76 o 
  -8   4  12       16.72        8.71      7.07 o 
  -7   4  12        4.39        1.21      5.74 o 
  -6   4  12      369.32      365.59     13.75 o 
  -5   4  12        7.52        5.78      4.92 o 
  -4   4  12      106.43      102.69      7.84 o 
  -3   4  12        2.43        2.21      6.60 o 
  -2   4  12       80.51       94.47     12.60 o 
  -1   4  12      454.99      484.28     19.25 o 
   0   4  12       26.91       12.97      8.00 o 
 -13   5  12        4.83       16.39     12.35 o 
 -12   5  12       69.17       90.99     13.70 o 
 -11   5  12       28.24       19.84      8.25 o 
 -10   5  12       47.87       42.69      9.35 o 
  -9   5  12      118.32      102.31     12.23 o 
  -8   5  12      281.92      247.77     13.19 o 
  -7   5  12      188.21      178.54     12.74 o 
  -6   5  12        2.45       -0.89      6.37 o 
  -5   5  12        2.76       -1.48      6.59 o 
  -4   5  12       17.74       -1.72      6.26 o 
  -3   5  12       83.73       74.85      7.86 o 
  -2   5  12      209.90      202.04     14.04 o 
  -1   5  12        9.52        9.26     10.17 o 
 -12   6  12       56.77       72.84     10.48 o 
 -11   6  12        2.41        2.75      7.56 o 
 -10   6  12        0.04       -0.51      7.12 o 
  -9   6  12        3.75       10.12      7.04 o 
  -8   6  12      127.49      118.64     12.51 o 
  -7   6  12      252.45      238.62     21.03 o 
  -6   6  12       13.92       10.86      7.26 o 
  -5   6  12       13.89       22.65      8.68 o 
  -4   6  12        4.40       -6.23      8.37 o 
  -3   6  12        4.75        6.11     12.52 o 
  -2   6  12      108.86      106.80     15.84 o 
 -12   7  12      488.96      528.55     20.14 o 
 -11   7  12       56.50       58.81      9.51 o 
 -10   7  12        0.58        1.13      7.18 o 
  -9   7  12       11.24       17.52      8.68 o 
  -8   7  12        0.27        0.16      7.61 o 
  -7   7  12        3.90       12.99      7.78 o 
  -6   7  12      133.14      147.98     12.42 o 
  -5   7  12      267.21      273.96     14.85 o 
  -4   7  12        0.50        8.02      7.85 o 
 -11   8  12      148.09      176.43     12.93 o 
 -10   8  12      120.21      155.03     12.45 o 
  -9   8  12       27.64       28.87     15.69 o 
  -8   8  12      134.85      117.22     11.63 o 
  -7   8  12      302.14      317.87     15.58 o 
  -6   8  12       14.49       21.96      8.49 o 
  -2 -11  13        0.07       -3.12      5.49 o 
  -1 -11  13        1.78        8.30      5.58 o 
   0 -11  13       12.63       10.39      6.05 o 
   1 -11  13        0.10       -4.68      4.52 o 
   4 -11  13       23.59       22.74     19.38 o 
  -4 -10  13      132.27      145.12     10.01 o 
  -3 -10  13       91.39       88.33     10.92 o 
  -2 -10  13        0.02        6.30      5.77 o 
  -1 -10  13      168.58      169.88     12.07 o 
   0 -10  13       30.28       35.07      7.27 o 
   1 -10  13      177.39      182.83     11.20 o 
  -6  -9  13       94.29      115.05     10.18 o 
  -5  -9  13       20.44       30.55     13.73 o 
  -4  -9  13       49.30       49.56      8.44 o 
  -3  -9  13       44.67       43.75      6.21 o 
  -2  -9  13        0.78        3.21      5.90 o 
  -1  -9  13       50.36       67.05      8.70 o 
   0  -9  13       13.03        9.58      6.02 o 
   1  -9  13       24.67       35.85      7.08 o 
   2  -9  13        0.06       -6.71      5.18 o 
   3  -9  13        2.95        9.14      6.65 o 
   4  -9  13        2.00        0.81      6.71 o 
   5  -9  13        0.03      -10.04      7.10 o 
  -7  -8  13       45.91       32.68      7.65 o 
  -6  -8  13        0.24        1.10      5.60 o 
  -5  -8  13       91.97       90.28     13.23 o 
  -4  -8  13        0.08       -0.74      5.24 o 
  -3  -8  13        0.51       -0.74      4.44 o 
  -2  -8  13      128.79      132.79     11.61 o 
  -1  -8  13        0.42        0.72      5.62 o 
   0  -8  13      204.89      196.00     12.36 o 
   1  -8  13      125.82      132.44     11.29 o 
   2  -8  13       16.86        7.27      6.40 o 
   3  -8  13       96.15       92.38     10.80 o 
   4  -8  13        5.95        9.45      7.96 o 
   5  -8  13        0.30        5.28      7.43 o 
  -8  -7  13       90.32       98.44     10.47 o 
  -7  -7  13        1.46        2.10      5.73 o 
  -6  -7  13       12.59       17.66      6.35 o 
  -5  -7  13       27.07       24.13      6.21 o 
  -4  -7  13        0.95        4.54      5.10 o 
  -3  -7  13        3.05       -0.31      4.47 o 
  -2  -7  13        3.86        2.35      4.48 o 
  -1  -7  13      243.09      258.40     14.91 o 
   0  -7  13        0.42       -7.80      5.46 o 
   1  -7  13        0.94       -5.90      6.49 o 
   2  -7  13      171.87      194.03     14.23 o 
   3  -7  13       25.26       28.02      9.27 o 
   4  -7  13        1.33        1.31      8.17 o 
   5  -7  13      165.41      145.99     31.14 o 
  -9  -6  13        3.03        4.94     10.09 o 
  -8  -6  13        0.95        8.64      6.52 o 
  -7  -6  13      187.40      223.10     29.31 o 
  -6  -6  13        4.57       10.69      5.86 o 
  -5  -6  13      119.03      111.70      9.44 o 
  -4  -6  13       68.83       69.51      7.78 o 
  -3  -6  13      255.91      242.20     11.14 o 
  -2  -6  13       24.83       25.16      5.56 o 
  -1  -6  13       39.08       42.91      6.10 o 
   0  -6  13      134.67      141.06     12.73 o 
   1  -6  13       24.32       16.25      7.18 o 
   2  -6  13      190.26      211.88     15.57 o 
   3  -6  13      153.31      134.78     14.26 o 
   4  -6  13       38.63       24.59     10.08 o 
   5  -6  13        7.44        8.80      8.50 o 
  -9  -5  13       43.66       37.94      7.78 o 
  -8  -5  13        9.84       21.45     12.40 o 
  -7  -5  13       35.78       22.30      6.86 o 
  -6  -5  13        2.08        8.08      6.17 o 
  -5  -5  13      154.83      160.45     10.77 o 
  -4  -5  13        0.67       -1.83      8.39 o 
  -3  -5  13       48.34       33.46      6.35 o 
  -2  -5  13       38.94       24.65      5.89 o 
  -1  -5  13        5.08       13.24     13.48 o 
   0  -5  13       13.03        3.79      5.26 o 
   1  -5  13        3.98       10.89      4.45 o 
   2  -5  13       57.71       60.89      7.33 o 
   3  -5  13       97.87       57.36     17.71 o 
   4  -5  13       59.09       47.79      8.13 o 
   5  -5  13       10.91        6.17      6.00 o 
 -10  -4  13        0.14        3.45      6.62 o 
  -9  -4  13        0.13       -5.06      5.71 o 
  -8  -4  13      459.16      522.50     18.03 o 
  -7  -4  13      424.19      468.87     18.05 o 
  -6  -4  13      145.42      165.87     11.12 o 
  -5  -4  13        9.64       16.61      5.94 o 
  -4  -4  13       47.93       55.24      7.45 o 
  -3  -4  13        1.02        8.08      5.62 o 
  -2  -4  13       36.96       31.67      6.53 o 
  -1  -4  13       15.67       10.44      5.61 o 
   0  -4  13       34.41       30.82      5.66 o 
   1  -4  13       92.12       88.29      7.62 o 
   2  -4  13       16.01       16.14      6.63 o 
   3  -4  13        0.02        7.86     10.23 o 
   4  -4  13        7.22        5.80      7.16 o 
 -11  -3  13       10.49       11.02     11.85 o 
 -10  -3  13       79.47       90.96     10.25 o 
  -9  -3  13      420.61      435.98     16.91 o 
  -8  -3  13        5.86        6.60      5.82 o 
  -7  -3  13       78.91      108.06     12.03 o 
  -6  -3  13      563.01      608.71     20.43 o 
  -5  -3  13        5.81        0.34      5.27 o 
  -4  -3  13        1.32       -3.12      5.22 o 
  -3  -3  13       22.30       17.95      6.16 o 
  -2  -3  13       63.98       80.71      8.65 o 
  -1  -3  13       33.15       34.43      5.94 o 
   0  -3  13       53.42       52.31      9.62 o 
   1  -3  13       56.59       46.18      6.84 o 
   2  -3  13      148.94      110.52     10.74 o 
   3  -3  13       81.80       74.55      9.73 o 
   4  -3  13      117.68      104.37     11.46 o 
 -11  -2  13      133.96      138.83     12.68 o 
 -10  -2  13       71.10       89.40      8.53 o 
  -9  -2  13        8.92       10.31      6.50 o 
  -8  -2  13      153.02      171.85     14.50 o 
  -7  -2  13       16.29       15.72      6.26 o 
  -6  -2  13       25.82       38.13      7.83 o 
  -5  -2  13      208.34      208.97     22.03 o 
  -4  -2  13      312.32      314.43     14.16 o 
  -3  -2  13       83.59       79.78      9.00 o 
  -2  -2  13       18.65       20.90      6.87 o 
  -1  -2  13       18.94       10.67      5.26 o 
   0  -2  13      136.56      120.49     13.43 o 
   1  -2  13      107.96      124.36     30.65 o 
   2  -2  13        4.76        3.18      6.19 o 
   3  -2  13      114.76      112.99     24.57 o 
   4  -2  13      126.52      155.84     23.80 o 
 -12  -1  13        0.12        9.39     10.84 o 
 -11  -1  13       13.49       -1.55      7.31 o 
 -10  -1  13       12.04       12.27      7.50 o 
  -9  -1  13        2.60        3.15      5.06 o 
  -8  -1  13      102.95      116.46      8.48 o 
  -7  -1  13      282.23      323.53     14.10 o 
  -6  -1  13      231.28      238.87     13.25 o 
  -5  -1  13       80.41       69.80      8.89 o 
  -4  -1  13       27.38       28.91      7.54 o 
  -3  -1  13       68.83       65.37      9.03 o 
  -2  -1  13      118.55      124.29      8.86 o 
  -1  -1  13      335.54      331.19     12.87 o 
   0  -1  13        9.21        3.76      5.03 o 
   1  -1  13      618.91      618.59     38.83 o 
   2  -1  13       43.02       42.23      8.49 o 
   3  -1  13      129.11      131.32     19.25 o 
 -12   0  13       45.90       48.58     13.21 o 
 -11   0  13      115.30      137.30     12.68 o 
 -10   0  13       89.26       76.64      9.98 o 
  -9   0  13      208.16      217.71     15.21 o 
  -8   0  13       10.79       11.86      5.27 o 
  -7   0  13        6.36        1.82      5.13 o 
  -6   0  13      256.28      237.46     20.75 o 
  -5   0  13       51.20       46.58      8.94 o 
  -4   0  13       83.21      111.61     23.84 o 
  -3   0  13      183.38      197.70     28.14 o 
  -2   0  13      211.40      199.78     10.67 o 
  -1   0  13       51.79       51.24      7.33 o 
   0   0  13        1.11       -7.76      4.85 o 
   1   0  13        2.98        2.91      6.84 o 
   2   0  13       31.25       44.08     14.67 o 
 -12   1  13       82.47       89.45     14.81 o 
 -11   1  13       95.70       92.07     23.87 o 
 -10   1  13        8.63        7.16      7.07 o 
  -9   1  13        0.19        4.37      6.72 o 
  -8   1  13      108.95      114.41     16.20 o 
  -7   1  13       24.44       27.64      6.27 o 
  -6   1  13       18.69       22.29      6.08 o 
  -5   1  13      132.32      135.18     16.21 o 
  -4   1  13      178.83      182.66     13.37 o 
  -3   1  13      459.19      445.96     15.07 o 
  -2   1  13       12.08       11.74      4.89 o 
  -1   1  13       29.97       34.02      6.66 o 
   0   1  13      132.59      127.21     13.84 o 
   1   1  13       70.74       69.97     10.11 o 
   2   1  13       62.22       61.10     13.56 o 
 -12   2  13       41.44       53.49     13.58 o 
 -11   2  13       21.25       39.70      8.47 o 
 -10   2  13       52.79       50.99      7.24 o 
  -9   2  13        1.02        8.21      5.22 o 
  -8   2  13       43.73       59.10      8.82 o 
  -7   2  13        0.36        1.07      5.34 o 
  -6   2  13       16.87       12.82      6.27 o 
  -5   2  13       19.97       22.17      6.39 o 
  -4   2  13      105.81      109.52      9.24 o 
  -3   2  13      246.30      259.18     10.52 o 
  -2   2  13      266.50      260.78     11.31 o 
  -1   2  13      113.28      101.59     10.67 o 
   0   2  13       12.57        2.57      9.37 o 
   1   2  13       33.87       37.55      9.51 o 
 -12   3  13        1.40       15.29      8.20 o 
 -11   3  13       29.53       35.94      8.78 o 
 -10   3  13      289.71      301.54     21.41 o 
  -9   3  13      396.67      402.39     13.73 o 
  -8   3  13       35.44       40.87      9.16 o 
  -7   3  13        1.45        9.10      5.57 o 
  -6   3  13       40.22       40.34      7.17 o 
  -5   3  13      478.85      452.60     16.28 o 
  -4   3  13      277.82      285.82     13.36 o 
  -3   3  13       20.00       22.62      5.53 o 
  -2   3  13       95.60       91.59      7.64 o 
  -1   3  13      127.22      126.44     10.18 o 
   0   3  13       98.98       85.73     10.98 o 
 -12   4  13        0.12        1.38      7.89 o 
 -11   4  13        0.94       -3.59      7.50 o 
 -10   4  13      245.56      256.89     14.15 o 
  -9   4  13       19.75       33.24      8.08 o 
  -8   4  13      113.33      134.69     11.87 o 
  -7   4  13       38.81       31.48      6.98 o 
  -6   4  13      367.47      373.58     13.65 o 
  -5   4  13       38.67       30.90      9.30 o 
  -4   4  13      105.34      103.40     10.88 o 
  -3   4  13      215.94      207.67     13.65 o 
  -2   4  13       10.66        4.67     10.15 o 
  -1   4  13      108.15      109.56     17.40 o 
 -12   5  13      309.36      330.02     19.57 o 
 -11   5  13        0.22       -5.03      7.21 o 
 -10   5  13        0.79       -2.19      6.90 o 
  -9   5  13       68.57       75.60      9.82 o 
  -8   5  13      188.85      172.95     20.67 o 
  -7   5  13       12.24       19.80      8.30 o 
  -6   5  13       38.81       46.19      9.26 o 
  -5   5  13       98.84       98.85      9.65 o 
  -4   5  13       75.36       55.77     12.07 o 
  -3   5  13       12.26        5.38     10.58 o 
  -2   5  13       10.29      -12.04     10.53 o 
 -11   6  13        0.95       -7.49      7.04 o 
 -10   6  13      101.45      100.59     13.66 o 
  -9   6  13        0.00        2.93      8.31 o 
  -8   6  13       71.71       47.13     10.04 o 
  -7   6  13      129.45      112.82     13.51 o 
  -6   6  13       46.62       44.69      9.69 o 
  -5   6  13        0.01       -3.12     12.27 o 
  -4   6  13       15.18       14.28     16.74 o 
 -10   7  13        0.02       -0.53      7.80 o 
  -9   7  13       45.84       34.91      9.51 o 
  -8   7  13        0.65       10.74     17.58 o 
  -7   7  13       81.45       74.96     23.17 o 
  -6   7  13       15.62       11.14      8.27 o 
   0 -11  14        0.17       -5.77      5.58 o 
  -3 -10  14        0.30        4.15      6.90 o 
  -2 -10  14       81.98       96.69     10.80 o 
  -1 -10  14        1.55        2.65      5.90 o 
   0 -10  14       14.09       17.94      6.40 o 
   1 -10  14      124.38      137.81     10.83 o 
   2 -10  14      425.58      462.23     18.53 o 
   3 -10  14        5.12       -8.89      5.55 o 
  -5  -9  14       19.00       24.10      6.81 o 
  -4  -9  14      171.69      212.37     11.67 o 
  -3  -9  14        1.41       -1.72      6.40 o 
  -2  -9  14       36.33       42.90      8.55 o 
  -1  -9  14        3.18        0.56      5.83 o 
   0  -9  14      136.34      169.42     12.14 o 
   1  -9  14       34.23       34.57      7.77 o 
   2  -9  14        3.04       -3.31      6.30 o 
   3  -9  14       42.71       51.45      9.05 o 
  -6  -8  14      254.18      305.78     62.29 o 
  -5  -8  14       10.79       25.70      7.58 o 
  -4  -8  14       29.34       23.52      6.35 o 
  -3  -8  14       52.80       45.44      6.50 o 
  -2  -8  14      182.33      186.48     13.10 o 
  -1  -8  14       20.35       22.96      7.08 o 
   0  -8  14       73.69       65.21      9.45 o 
   1  -8  14       85.43       90.76     10.61 o 
   2  -8  14        5.30        5.93      7.30 o 
   3  -8  14        4.32        5.37      7.58 o 
   4  -8  14        3.66       15.60      8.92 o 
  -7  -7  14       74.11       67.90      9.84 o 
  -6  -7  14       31.27       34.89      7.50 o 
  -5  -7  14       37.89       45.81      7.61 o 
  -4  -7  14       16.35       11.17      5.71 o 
  -3  -7  14       42.49       30.49      6.30 o 
  -2  -7  14       90.75       85.99     10.83 o 
  -1  -7  14       74.66       79.87     10.51 o 
   0  -7  14        0.46        0.28      6.40 o 
   1  -7  14        7.07        0.06      6.90 o 
   2  -7  14        0.13       -6.33      7.05 o 
   3  -7  14       51.31       55.63     11.01 o 
   4  -7  14       10.64       16.07      8.80 o 
  -8  -6  14       62.63       69.48      9.59 o 
  -7  -6  14        1.55       -1.27      5.72 o 
  -6  -6  14      115.17      110.99     10.26 o 
  -5  -6  14        6.35        6.44     10.81 o 
  -4  -6  14      242.50      233.56     18.78 o 
  -3  -6  14       59.58       55.03      7.55 o 
  -2  -6  14       15.06       19.44      5.82 o 
  -1  -6  14       30.04       26.66      5.98 o 
   0  -6  14      292.63      259.90     16.94 o 
   1  -6  14        8.17       -3.12      7.24 o 
   2  -6  14       42.52       23.21      9.24 o 
   3  -6  14       67.05       56.82     12.07 o 
   4  -6  14        0.43        7.27      9.92 o 
  -9  -5  14       23.20       25.43     11.63 o 
  -8  -5  14       13.33       20.52      7.32 o 
  -7  -5  14       61.28       72.10      9.54 o 
  -6  -5  14        3.03      -10.03      5.33 o 
  -5  -5  14       40.72       51.21      7.62 o 
  -4  -5  14       61.47       67.61     11.45 o 
  -3  -5  14       11.24        7.77      5.52 o 
  -2  -5  14      213.48      194.12     15.18 o 
  -1  -5  14       75.51       74.69     12.26 o 
   0  -5  14        3.54        2.61      5.52 o 
   1  -5  14        9.34       19.62      6.26 o 
   2  -5  14       83.31       77.92     12.50 o 
   3  -5  14        2.69        0.78      6.29 o 
  -9  -4  14        1.82        3.64     12.73 o 
  -8  -4  14        0.67        2.87      6.23 o 
  -7  -4  14       27.49       28.78      7.51 o 
  -6  -4  14       72.85       79.56      9.35 o 
  -5  -4  14        1.96        3.04      6.65 o 
  -4  -4  14       43.31       45.95     12.70 o 
  -3  -4  14       82.01       85.10      8.97 o 
  -2  -4  14        3.50        3.03     11.08 o 
  -1  -4  14       83.92       79.00     18.42 o 
   0  -4  14       65.45       62.34      8.56 o 
   1  -4  14       15.09       18.90      6.99 o 
   2  -4  14        1.95       -2.66      6.43 o 
   3  -4  14       15.33       18.04      7.44 o 
 -10  -3  14      104.55      119.60     13.80 o 
  -9  -3  14       71.52       98.91     10.35 o 
  -8  -3  14        0.34       -2.61      6.36 o 
  -7  -3  14       98.98      108.56     10.74 o 
  -6  -3  14       72.47       94.30     10.02 o 
  -5  -3  14        7.14        1.83      5.65 o 
  -4  -3  14      168.59      143.98     17.07 o 
  -3  -3  14        0.02       -3.89      5.96 o 
  -2  -3  14        7.70       -0.62      6.20 o 
  -1  -3  14      578.93      550.66     16.06 o 
   0  -3  14       70.49       56.71      8.84 o 
   1  -3  14      148.86      127.48     11.42 o 
   2  -3  14        4.22       -1.93      7.12 o 
   3  -3  14       39.97       41.15      8.76 o 
 -11  -2  14        2.93       -1.21      7.65 o 
 -10  -2  14      115.74      125.37      9.89 o 
  -9  -2  14      111.84      131.37     11.40 o 
  -8  -2  14       26.09       30.14      7.63 o 
  -7  -2  14       79.76       91.35     10.32 o 
  -6  -2  14       96.74      108.41     14.59 o 
  -5  -2  14      217.19      235.71     13.23 o 
  -4  -2  14      111.58      123.72     10.80 o 
  -3  -2  14       18.60       14.07     12.53 o 
  -2  -2  14       21.89       15.89      7.30 o 
  -1  -2  14      396.19      374.21     16.46 o 
   0  -2  14       68.45       58.76      9.60 o 
   1  -2  14       57.61       52.34     11.36 o 
   2  -2  14       13.65       10.03     13.61 o 
 -11  -1  14        0.66       -4.99      7.44 o 
 -10  -1  14       80.15       99.87     12.13 o 
  -9  -1  14        4.61       10.72      5.78 o 
  -8  -1  14      103.14      132.67     15.20 o 
  -7  -1  14      401.55      402.75     17.87 o 
  -6  -1  14        2.72       -8.03      6.13 o 
  -5  -1  14        0.60        5.22      7.74 o 
  -4  -1  14       11.26        9.58      6.95 o 
  -3  -1  14      357.02      355.49     16.47 o 
  -2  -1  14       39.48       46.12      7.18 o 
  -1  -1  14        2.16        3.80      6.90 o 
   0  -1  14       77.47       93.51     24.55 o 
   1  -1  14      398.35      397.74     27.30 o 
   2  -1  14       84.94       79.51     21.73 o 
 -11   0  14        2.95       -8.01      6.91 o 
 -10   0  14        2.61       -0.41      7.42 o 
  -9   0  14       13.80        8.01      6.00 o 
  -8   0  14       18.06       17.04      6.40 o 
  -7   0  14       32.12       25.68      8.12 o 
  -6   0  14       95.77      113.34     11.20 o 
  -5   0  14       12.25       12.80      7.52 o 
  -4   0  14      185.61      163.34     13.13 o 
  -3   0  14       30.53       20.36      8.31 o 
  -2   0  14       43.17       37.15      9.02 o 
  -1   0  14      207.07      191.59     14.46 o 
   0   0  14       33.92       35.72      9.39 o 
   1   0  14        6.16        2.55      7.14 o 
 -11   1  14        5.78        3.03     10.07 o 
 -10   1  14       18.79       22.48      8.33 o 
  -9   1  14       45.69       21.18      7.85 o 
  -8   1  14      312.40      324.44     13.79 o 
  -7   1  14       12.18       17.66      7.68 o 
  -6   1  14      125.30      132.11     15.96 o 
  -5   1  14      186.69      190.04     15.72 o 
  -4   1  14      110.58      125.39     12.32 o 
  -3   1  14       34.76       47.06      9.76 o 
  -2   1  14        0.46       10.28      7.90 o 
  -1   1  14       17.88       22.23      8.90 o 
   0   1  14       15.97       17.32      8.25 o 
 -12   2  14        6.25       10.69     17.13 o 
 -11   2  14        2.45       10.16     10.81 o 
 -10   2  14       19.33       14.66      8.06 o 
  -9   2  14       10.18       18.30      7.98 o 
  -8   2  14        0.18        5.38      7.44 o 
  -7   2  14       33.22       18.07      6.74 o 
  -6   2  14        0.02        2.58      5.99 o 
  -5   2  14       57.45       50.33      8.13 o 
  -4   2  14        0.51        5.37      8.22 o 
  -3   2  14       29.60       34.23      7.42 o 
  -2   2  14       25.30       13.86     10.58 o 
  -1   2  14       48.41       51.71      9.39 o 
 -11   3  14       11.84       15.15      7.76 o 
 -10   3  14       11.19        8.99      7.13 o 
  -9   3  14       55.70       56.48      9.99 o 
  -8   3  14      100.79      106.45     12.42 o 
  -7   3  14       51.78       47.62     16.08 o 
  -6   3  14       12.13       12.92      8.68 o 
  -5   3  14      102.06      102.40     12.60 o 
  -4   3  14      138.37      117.37     35.72 o 
  -3   3  14        0.08       -1.27      7.95 o 
  -2   3  14      134.25      107.71     14.51 o 
 -11   4  14       11.61       15.31      8.01 o 
 -10   4  14        2.50       10.83      7.62 o 
  -9   4  14       12.62       24.40      8.57 o 
  -8   4  14       41.18       35.54     13.20 o 
  -7   4  14       78.88       55.02     10.78 o 
  -6   4  14       57.25       68.61     11.58 o 
  -5   4  14       49.01       48.65     15.68 o 
  -4   4  14       47.95       38.69     10.74 o 
  -3   4  14       30.53       34.94     10.38 o 
 -11   5  14       25.49       15.10      8.03 o 
 -10   5  14       79.95      110.68     19.63 o 
  -9   5  14       57.87       72.03     14.04 o 
  -8   5  14       73.09       81.35     17.32 o 
  -7   5  14       57.83       28.36     13.70 o 
  -6   5  14      111.31      103.71     18.03 o 
  -5   5  14      304.39      298.87     24.65 o 
  -4   5  14       38.35       32.01     13.57 o 
  -9   6  14       10.28       13.14     10.58 o 
  -8   6  14      117.11      125.76     12.58 o 
  -7   6  14      314.27      330.30     16.79 o 
  -3  -9  15       29.53       21.50      8.05 o 
  -2  -9  15        1.66        5.12      6.55 o 
  -1  -9  15       76.46       70.04      9.98 o 
   0  -9  15        5.43       -5.77      5.71 o 
   1  -9  15       31.50       22.43      7.55 o 
  -5  -8  15      151.66      146.70     10.89 o 
  -4  -8  15       15.58       21.53      6.37 o 
  -3  -8  15      184.86      201.63     11.12 o 
  -2  -8  15        1.21        7.24      7.08 o 
  -1  -8  15       56.18       46.55      9.20 o 
   0  -8  15       82.78       66.14     10.39 o 
   1  -8  15       35.15       45.58      9.45 o 
   2  -8  15        4.71        5.96      7.96 o 
  -6  -7  15       16.15        5.92     15.41 o 
  -5  -7  15       35.08       30.38      7.53 o 
  -4  -7  15        1.53       -4.53      8.17 o 
  -3  -7  15        3.41        7.63      5.81 o 
  -2  -7  15        1.00        3.96      6.74 o 
  -1  -7  15       81.34       86.64     11.86 o 
   0  -7  15        9.28       15.85      8.42 o 
   1  -7  15        5.94       17.66      8.39 o 
   2  -7  15       40.30       37.35     10.23 o 
  -7  -6  15      266.59      295.55     15.07 o 
  -6  -6  15       45.26       41.79      8.25 o 
  -5  -6  15       11.27       25.59      7.20 o 
  -4  -6  15       31.57       37.55      7.47 o 
  -3  -6  15       52.20       56.35      7.70 o 
  -2  -6  15        1.20        5.32      5.37 o 
  -1  -6  15       56.64       64.23     19.06 o 
   0  -6  15       32.29       52.14     10.70 o 
   1  -6  15        0.01        1.15      8.80 o 
   2  -6  15       58.91       63.46     12.95 o 
  -8  -5  15       42.88       39.30     11.68 o 
  -7  -5  15        0.25        2.06      6.44 o 
  -6  -5  15      282.48      273.66     14.13 o 
  -5  -5  15        7.64       -1.16      6.02 o 
  -4  -5  15       33.38       32.06      7.37 o 
  -3  -5  15      100.05       98.22      9.46 o 
  -2  -5  15      196.73      236.68     28.10 o 
  -1  -5  15        0.36        5.97      6.17 o 
   0  -5  15        9.14       -0.14      6.93 o 
   1  -5  15       63.85       61.82      8.35 o 
   2  -5  15      114.51      132.13     16.47 o 
  -9  -4  15        8.84       20.46     10.44 o 
  -8  -4  15       34.65       34.54     15.77 o 
  -7  -4  15        3.63        0.28      6.39 o 
  -6  -4  15      166.18      172.07     21.98 o 
  -5  -4  15      119.37      122.23     10.94 o 
  -4  -4  15      250.49      229.11     12.73 o 
  -3  -4  15       78.64       83.92      9.40 o 
  -2  -4  15        7.78        6.12      6.29 o 
  -1  -4  15        6.52        3.12      6.55 o 
   0  -4  15       68.45       70.39     16.01 o 
   1  -4  15      120.90       85.58      9.92 o 
   2  -4  15       25.86       43.71      9.03 o 
  -9  -3  15       42.16       27.59      8.76 o 
  -8  -3  15        0.01       -3.78      6.81 o 
  -7  -3  15       77.58       85.27     10.38 o 
  -6  -3  15      298.47      375.39     16.87 o 
  -5  -3  15        3.29       -0.28      6.13 o 
  -4  -3  15       38.32       34.93     20.89 o 
  -3  -3  15        1.18       -4.14      5.91 o 
  -2  -3  15      142.53      145.43     11.75 o 
  -1  -3  15      197.03      158.61     12.44 o 
   0  -3  15       22.26       20.62      8.16 o 
   1  -3  15      444.85      448.53     27.39 o 
 -10  -2  15        8.14       24.57     11.20 o 
  -9  -2  15       35.09       32.99      8.87 o 
  -8  -2  15      181.22      203.27     14.51 o 
  -7  -2  15        2.29       11.01      7.81 o 
  -6  -2  15       14.49       16.24      7.41 o 
  -5  -2  15       44.05       49.71     11.08 o 
  -4  -2  15        3.23       10.81      7.21 o 
  -3  -2  15        0.12       -2.97      6.42 o 
  -2  -2  15       30.60       31.41      9.77 o 
  -1  -2  15       68.56       81.16     16.15 o 
   0  -2  15        0.25        1.64      7.21 o 
   1  -2  15        3.21        4.87      7.24 o 
 -10  -1  15       66.05       78.06     18.13 o 
  -9  -1  15        0.01        7.13      7.75 o 
  -8  -1  15      174.19      207.42     15.76 o 
  -7  -1  15       81.53       94.14     11.27 o 
  -6  -1  15      167.95      172.79     13.57 o 
  -5  -1  15       16.98       10.17      7.55 o 
  -4  -1  15       16.73       10.38      7.76 o 
  -3  -1  15        0.71      -10.13      6.87 o 
  -2  -1  15      105.61       73.97     10.57 o 
  -1  -1  15       30.98       23.77      8.83 o 
   0  -1  15      473.07      468.16     20.53 o 
 -10   0  15      111.32      119.09     12.41 o 
  -9   0  15       64.62       72.49      8.87 o 
  -8   0  15       90.31       91.77     11.54 o 
  -7   0  15        0.70       -3.45      7.15 o 
  -6   0  15        9.70        1.87      7.33 o 
  -5   0  15        0.37        4.94      7.46 o 
  -4   0  15        1.60        5.09      8.13 o 
  -3   0  15        3.19       -7.99      7.29 o 
  -2   0  15      141.77      145.85     13.58 o 
  -1   0  15      131.39      125.57     35.43 o 
   0   0  15        1.10        3.45      8.40 o 
 -10   1  15      192.07      175.80     14.34 o 
  -9   1  15      150.18      132.69     13.45 o 
  -8   1  15        2.04        0.63      6.50 o 
  -7   1  15       39.87       43.91      9.84 o 
  -6   1  15      194.60      190.41     40.37 o 
  -5   1  15       63.34       82.72     11.45 o 
  -4   1  15        1.84        4.44      8.12 o 
  -3   1  15        2.07        8.31      8.39 o 
  -2   1  15        0.17       19.24      9.38 o 
  -1   1  15        7.18        8.52      9.00 o 
 -10   2  15       80.08       76.84     10.97 o 
  -9   2  15       24.66       20.70      9.81 o 
  -8   2  15       28.42       26.47      9.72 o 
  -7   2  15        3.19        5.74      8.61 o 
  -6   2  15      170.21      195.42     12.59 o 
  -5   2  15      172.84      151.49     14.48 o 
  -4   2  15        1.86        6.27      8.75 o 
  -3   2  15        8.83        9.97      8.94 o 
  -2   2  15        8.51        5.92      9.08 o 
 -10   3  15      187.24      160.69     39.75 o 
  -9   3  15       74.50       77.67     20.84 o 
  -8   3  15       41.54       33.37     10.38 o 
  -7   3  15       26.98       23.24      9.58 o 
  -6   3  15        5.79        3.23      8.93 o 
  -5   3  15        0.44        0.99      8.32 o 
  -4   3  15        6.11       11.56     15.49 o 
  -9   4  15      233.77      289.51     24.59 o 
  -8   4  15       96.87       89.61     17.32 o 
  -7   4  15        6.44       17.66     13.04 o 
  -6   4  15       11.49       23.36     10.02 o 
  -5   4  15       89.00       93.15     27.52 o 
  -4  -7  16      232.42      276.17     13.24 o 
  -3  -7  16       84.25       62.91     19.55 o 
  -2  -7  16       21.71       20.87      9.20 o 
  -1  -7  16        7.73       -0.90      7.14 o 
   0  -7  16       78.11       92.57     13.04 o 
  -6  -6  16       19.96       32.91     12.14 o 
  -5  -6  16       66.96       59.14      8.63 o 
  -4  -6  16        1.14        3.64      6.22 o 
  -3  -6  16       18.05       18.66      6.74 o 
  -2  -6  16       94.70       88.74      8.99 o 
  -1  -6  16       18.65        2.53      8.77 o 
   0  -6  16       21.03       13.48      9.52 o 
  -7  -5  16        5.19        5.64      8.58 o 
  -6  -5  16      130.55      153.05     30.58 o 
  -5  -5  16        0.13       10.55      7.05 o 
  -4  -5  16        1.15       -4.09      5.78 o 
  -3  -5  16        0.18        3.93      6.81 o 
  -2  -5  16        3.04        1.01      6.41 o 
  -1  -5  16      116.90      113.75     28.05 o 
   0  -5  16       29.19       15.24      7.00 o 
  -7  -4  16       88.06      115.57     11.64 o 
  -6  -4  16        5.74       -2.85      6.75 o 
  -5  -4  16      142.31      151.59     27.92 o 
  -4  -4  16      163.51      140.46     17.07 o 
  -3  -4  16        0.44        2.53      6.43 o 
  -2  -4  16        3.54        5.48      7.09 o 
  -1  -4  16      111.57       96.69     20.51 o 
   0  -4  16        0.01        8.05      7.26 o 
  -8  -3  16        0.64       -0.36      7.04 o 
  -7  -3  16      389.76      400.18     22.11 o 
  -6  -3  16        0.05        1.02      7.19 o 
  -5  -3  16       91.09       77.41     10.29 o 
  -4  -3  16        0.50       -3.99      6.49 o 
  -3  -3  16      298.63      297.13     16.10 o 
  -2  -3  16       16.88        8.48      8.00 o 
  -1  -3  16        2.06       -0.49      7.40 o 
  -9  -2  16        2.16       -4.92      7.45 o 
  -8  -2  16        6.83        7.16     11.81 o 
  -7  -2  16       20.06       25.51      8.77 o 
  -6  -2  16      123.08      134.08     12.70 o 
  -5  -2  16       42.21       36.56     17.46 o 
  -4  -2  16        0.07        4.15      7.31 o 
  -3  -2  16       49.53       46.64     22.45 o 
  -2  -2  16        0.83       -4.98      7.11 o 
  -1  -2  16      214.13      216.66     14.59 o 
  -9  -1  16        6.03       -0.39      7.70 o 
  -8  -1  16      100.73      110.31     12.71 o 
  -7  -1  16      146.48      151.65     13.63 o 
  -6  -1  16       15.85       14.00      8.54 o 
  -5  -1  16      131.25      102.64     15.12 o 
  -4  -1  16      179.69      159.78     13.94 o 
  -3  -1  16       53.77       60.27     17.07 o 
  -2  -1  16        9.93       13.80      8.65 o 
  -9   0  16       54.18       70.95     17.07 o 
  -8   0  16        0.15        3.79      8.09 o 
  -7   0  16       16.61       15.43     15.69 o 
  -6   0  16       24.79       21.22     12.53 o 
  -5   0  16      256.81      297.33     17.12 o 
  -4   0  16        0.07        6.36      8.63 o 
  -3   0  16       12.70       21.98     13.76 o 
  -9   1  16        1.75       15.50     16.30 o 
  -8   1  16       42.17       47.10     11.19 o 
  -7   1  16       11.45        1.67     13.23 o 
  -6   1  16      107.82      109.54     30.15 o 
  -5   1  16        0.50        6.61      8.95 o 
  -4   1  16       68.81       57.54     11.31 o 
  -8   2  16        0.58       19.95      9.66 o 
  -7   2  16      106.63       99.52     13.77 o 
  -6   2  16       57.84       36.78     15.79 o 
  -5   2  16        0.78        7.92     12.98 o 
  -4  -4  17       24.88       19.87      8.19 o 
  -5  -3  17       24.48       14.23      8.17 o 
  -4  -3  17       41.84       44.29      9.46 o 
  -6  -2  17       22.57       29.11      9.34 o 
  -5  -2  17       15.61        6.26      8.88 o 
                                                 
